# Supplementary material for: Dissecting the role of soybean rhizosphere-enriched bacterial taxa in modulating nitrogen-cycling functions
Source: Appl Microbiol Biotechnol. 2024 May 28;108(1):347. doi: 10.1007/s00253-024-13184-5 (PMC11133221; doi:10.1007/s00253-024-13184-5)
Supplement: Supplementary file 2 — Supplementary file2 (XLSX 148 KB) [file 253_2024_13184_MOESM2_ESM.xlsx]

## Sheet: Title page
Supplemental material
Journal: Applied Microbiology and Biotechnology
Dissecting the role of soybean rhizosphere-enriched bacterial taxa in modulating nitrogen-cycling functions
Tianshu Wang1# · Miao Gao1# · Weiwei Shao1 · Li Wang1 · Chunyan Yang2 · Xing Wang3 · Shuihong Yao1* · Bin Zhang4*
1 State Key Laboratory of Efficient Utilization of Arid and Semi-arid Arable Land in Northern China (the Institute of Agricultural Resources and Regional Planning, Chinese Academy of Agricultural Sciences, Beijing 100081, China)
2 The Key Laboratory of Crop Genetics and Breeding of Hebei, Institute of Cereal and Oil Crops, Hebei Academy of Agricultural and Forestry Sciences, Shijiazhuang 050031, China
3 Jiangsu Xuhuai Regional Institute of Agricultural Sciences, Xuzhou 221131, China
4 Institute of Crop Sciences/National Key Facility for Crop Gene Resources and Genetic Improvement, Chinese Academy of Agricultural Sciences, Beijing 100081, China
5 College of Resources and Environmental Sciences, Nanjing Agricultural University, Nanjing 210095, China
# The authors contributed to the work equally.
*Corresponding author: Email: yaoshuihong@caas.cn; zhangbin10@njau.edu.cn

## Sheet: Table_S3
Table S3 The relative abundance of the top 10 phyla in bulk soil and rhizosphere of the five soybean varieties at Shijiazhuang and Xuzhou.
Site	Compartment	Variety	Phylum
			Proteobacteria	Actinobacteria	Acidobacteria	Thaumarchaeota	Firmicutes	Bacteroidetes	Chloroflexi	Gemmatimonadetes	Planctomycetes	Verrucomicrobia
Shijiazhuang	Bulk		28.58±3.34A	7.33±0.78B	13.12±0.94A	2.35±0.67C	24.16±2.83A	10.45±1.68A	3.34±0.15B	2.59±0.20B	1.52±0.13A	1.78±0.18A
	Rhizosphere	DF	26.68±2.65A	17.20±0.87A	16.15±4.47A	15.23±3.64A	3.92±0.61B	5.82±0.99B	5.78±0.26A	2.90±0.28AB	2.02±0.72A	1.35±0.24A
		HJ	31.90±3.30A	19.55±2.25A	15.62±4.26A	7.22±0.97BC	4.47±0.56B	5.81±0.83B	5.52±0.12A	2.98±0.19AB	2.14±0.73A	1.47±0.34A
		MC	29.00±1.89A	21.08±0.76A	13.85±1.68A	7.96±0.86ABC	4.62±0.25B	5.99±0.79B	6.89±0.49A	3.02±0.05AB	2.27±0.40A	1.49±0.14A
		CX	32.55±0.46A	20.38±0.27A	12.70±0.84A	10.28±1.42AB	3.66±0.07B	4.45±0.17B	6.06±0.21A	3.34±0.12A	1.85±0.21A	1.27±0.05A
		QX	29.15±1.72A	17.93±0.75A	14.48±1.74A	11.05±0.66AB	4.47±0.34B	5.12±0.79B	5.85±0.59A	3.22±0.06AB	3.02±0.44A	2.00±0.21A
Xuzhou	Bulk		20.26±3.45b	8.12±1.65b	7.01±1.51b	1.46±1.01b	33.22±7.57a	15.48±1.61a	3.23±0.79c	2.14±0.67a	0.75±0.14a	1.73±0.37a
	Rhizosphere	DF	29.20±2.94a	16.75±1.22a	15.70±4.26a	11.02±3.27a	2.94±0.31b	7.24±1.01b	8.66±0.50ab	2.94±0.31a	1.54±0.51a	1.02±0.21a
		HJ	32.68±1.10a	18.78±1.00a	11.58±0.53ab	11.70±2.87a	1.97±0.12b	5.25±0.32b	9.55±0.29ab	3.00±0.10a	1.28±0.23a	1.19±0.05a
		MC	29.98±0.48a	19.33±0.90a	12.63±0.87ab	12.48±2.34a	2.36±0.08b	5.16±0.20b	8.32±0.32b	3.49±0.11a	1.65±0.26a	1.37±0.10a
		CX	27.60±0.84ab	19.75±2.18a	13.01±1.48ab	10.36±0.85ab	2.74±0.26b	5.93±0.65b	12.19±1.65a	2.60±0.16a	1.37±0.21a	1.52±0.15a
		QX	27.95±0.78ab	23.75±2.48a	12.75±0.67ab	8.17±1.74ab	2.33±0.13b	5.43±0.21b	10.42±0.24ab	3.22±0.12a	1.52±0.23a	1.11±0.08a
Two-way ANOVA (p value): effects of experiment site and compartment
Site			0.135	0.566	0.068	0.904	0.768	0.018	<0.001	0.423	<0.001	0.065
Compartment			0.002	<0.001	0.021	<0.001	<0.001	<0.001	<0.001	<0.001	0.01	0.018
Site × Compartment			0.018	0.877	0.145	0.658	0.003	<0.001	<0.001	0.294	0.97	0.459
Two-way ANOVA (p value): effects of experiment site and variety on rhizosphere soil
Site			0.757	0.633	0.388	0.77	<0.001	0.399	<0.001	0.693	0.008	0.022
Variety			0.208	0.101	0.782	0.437	0.86	0.31	0.042	0.178	0.601	0.359
Site × Variety			0.352	0.094	0.933	0.154	0.052	0.303	0.01	0.023	0.753	0.053

## Sheet: Table_S4
Table S4 The relative abundance of the top 20 orders in bulk soil and rhizosphere of the five soybean varieties at Shijiazhuang and Xuzhou.
Site	Compartment	Variety	Order
			Micrococcales	Acidobacteria subgroup 6	Rhizobiales	Xanthomonadales	Acidobacteria subgroup 4	Sphingomonadales	Clostridiales	Sphingobacteriales	Anaerolineales	Burkholderiales	Bacillales	Acidimicrobiales	Gemmatimonadales	Rhodospirillales	Deltaproteobacteria GR-WP33-30	Cytophagales	Propionibacteriales	Solirubrobacterales	Gaiellales	Myxococcales
Shijiazhuang	Bulk		1.95±0.26B	3.27±0.25A	2.41±0.35B	3.40±0.28B	6.30±0.70A	4.50±0.40A	15.38±3.31A	5.20±0.85A	1.42±0.13B	3.23±1.30A	1.75±0.67B	1.30±0.16C	2.00±0.16B	1.38±0.13C	1.05±0.07B	1.86±0.34A	0.79±0.10B	0.78±0.07D	0.63±0.05C	0.82±0.09C
	Rhizosphere	DF	4.26±0.70AB	8.43±3.69A	4.68±0.40A	4.79±0.38A	4.19±0.85A	3.16±0.35A	0.22±0.04B	3.76±0.63AB	2.05±0.24AB	2.03±0.26A	3.65±0.57A	2.51±0.25B	2.34±0.24AB	2.67±0.27AB	2.37±0.26A	1.91±0.36A	2.09±0.20A	1.86±0.14A	1.60±0.13AB	1.32±0.13AB
		HJ	5.72±1.83A	7.96±3.50A	6.25±0.77A	5.15±0.47A	3.63±0.76A	3.93±0.53A	0.21±0.04B	3.53±0.48AB	1.62±0.23AB	3.42±0.44A	4.20±0.52A	2.83±0.15AB	2.28±0.16AB	2.96±0.20A	2.36±0.15A	2.14±0.36A	2.38±0.39A	1.55±0.12BC	1.48±0.12B	1.31±0.12B
		MC	6.22±0.67A	4.58±0.70A	5.07±0.36A	4.02±0.10AB	5.14±0.89A	4.82±0.35A	0.35±0.08B	3.20±0.29AB	2.48±0.14A	2.97±0.51A	4.18±0.15A	2.76±0.05AB	2.16±0.11AB	2.21±0.06B	2.31±0.15A	2.55±0.47A	2.69±0.33A	1.76±0.13AB	1.81±0.05A	1.35±0.09AB
		CX	6.39±0.50A	5.02±0.39A	6.41±0.37A	4.27±0.16AB	3.67±0.34A	4.75±0.25A	0.22±0.02B	2.62±0.09B	1.96±0.15AB	3.36±0.41A	3.38±0.07A	2.75±0.15AB	2.52±0.09A	2.82±0.09A	2.39±0.17A	1.71±0.10A	2.20±0.16A	1.78±0.04AB	1.75±0.05A	1.59±0.06A
		QX	4.47±0.32AB	5.68±0.97A	5.613±0.32A	4.35±0.26AB	4.65±0.74A	3.97±0.36A	0.20±0.06B	2.58±0.34B	1.69±0.30AB	2.63±0.31A	4.20±0.32A	3.00±0.08A	2.38±0.02AB	2.60±0.12AB	2.33±0.22A	2.40±0.44A	2.08±0.12A	1.25±0.08C	1.45±0.06B	1.40±0.07AB
Xuzhou	Bulk		2.72±0.98b	1.68±0.36b	2.15±0.38b	2.56±0.70c	2.33±0.44a	3.37±0.57a	21.84±6.87a	3.97±1.05a	1.46±0.40c	2.57±0.77a	0.71±0.10d	1.13±0.18c	1.71±0.55b	1.11±0.31c	0.77±0.22b	1.31±0.32a	0.62±0.10b	0.98±0.26b	0.65±0.15c	0.77±0.21c
	Rhizosphere	DF	4.29±0.68ab	7.11±3.06a	4.50±0.50a	5.31±0.49ab	4.47±1.24a	4.53±0.51a	0.39±0.05b	5.13±0.72a	4.04±0.52b	2.15±0.30a	2.47±0.27a	2.19±0.16ab	2.28±0.24ab	2.24±0.18ab	2.25±0.16a	1.83±0.27a	1.78±0.23a	2.25±0.16a	1.89±0.16ab	1.41±0.12b
		HJ	6.62±0.35ab	4.53±0.29ab	3.88±0.12a	5.62±0.28a	3.22±0.19a	4.67±0.30a	0.50±0.04b	3.40±0.25a	5.29±0.12b	3.29±0.25a	1.36±0.09c	2.10±0.12ab	2.17±0.06ab	2.19±0.10ab	2.20±0.09a	1.52±0.08a	1.84±0.26a	2.21±0.10a	1.90±0.07ab	1.73±0.07ab
		MC	5.76±0.81ab	4.95±0.44ab	4.37±0.08a	3.94±0.09abc	3.51±0.38a	4.07±0.17a	0.30±0.03b	3.15±0.10a	4.18±0.33b	2.59±0.08a	1.99±0.09ab	2.47±0.14a	2.64±0.11a	2.68±0.09a	2.28±0.10a	1.77±0.11a	1.95±0.14a	2.44±0.09a	1.97±0.08ab	1.99±0.10a
		CX	8.14±2.39ab	4.73±0.58ab	3.66±0.20a	3.96±0.33abc	4.21±0.72a	3.23±0.20a	0.82±0.22b	3.67±0.50a	8.10±1.24a	2.37±0.09a	1.75±0.27bc	1.87±0.10b	1.91±0.11ab	1.98±0.09b	2.07±0.05a	1.78±0.18a	1.86±0.21a	2.12±0.15a	1.70±0.05b	1.85±0.09a
		QX	9.79±2.88a	4.86±0.46ab	4.21±0.16a	3.68±0.04bc	3.48±0.19a	3.56±0.08a	0.38±0.04b	3.62±0.11a	5.55±0.20ab	2.46±0.10a	1.85±0.11bc	2.37±0.05a	2.39±0.10ab	2.26±0.07ab	2.20±0.11a	1.63±0.12a	2.01±0.14a	2.61±0.10a	2.05±0.10a	1.82±0.07a
Two-way ANOVA (p value): effects of experiment site and compartment
Site			0.084	0.216	<0.001	0.482	0.003	0.203	0.25	0.407	<0.001	0.228	<0.001	<0.001	0.406	0.002	0.041	0.007	0.004	<0.001	<0.001	<0.001
Compartment			<0.001	0.008	<0.001	<0.001	0.531	0.667	<0.001	0.01	<0.001	0.655	<0.001	<0.001	0.006	<0.001	<0.001	0.105	<0.001	<0.001	<0.001	<0.001
Site × Compartment			0.703	0.838	0.045	0.192	<0.001	0.105	0.057	0.027	<0.001	0.652	0.053	0.078	0.46	0.695	0.558	0.768	0.43	0.03	0.086	0.022
Two-way ANOVA (p value): effects of experiment site and cultivar on rhizosphere soil
Site			0.101	0.378	<0.001	0.952	0.296	0.595	<0.001	0.017	<0.001	0.123	<0.001	<0.001	0.515	<0.001	0.141	0.022	0.01	<0.001	<0.001	<0.001
Cultivar			0.244	0.513	0.691	<0.001	0.703	0.222	0.063	0.013	0.002	0.006	0.362	0.047	0.559	0.774	0.991	0.624	0.539	0.323	0.285	0.005
Site × Cultivar			0.285	0.891	0.01	0.242	0.507	0.001	0.009	0.246	<0.001	0.461	0.081	0.163	0.011	<0.001	0.922	0.433	0.666	0.001	0.017	0.073

## Sheet: Table_S5
Table S5 The group, relative abundance, and taxonomic information of shared, site-specific, and variety-specific taxa
OTU_ID	group	MC_Shijiazhuang	HJ_Shijiazhuang	CX_Shijiazhuang	DF_Shijiazhuang	QX_Shijiazhuang	HJ_Xuzhou	CX_Xuzhou	DF_Xuzhou	MC_Xuzhou	QX_Xuzhou	Bulk_Shijiazhuang	Bulk_Xuzhou	Kingdom	Phylum	Class	Order	Family	Genus	Species
OTU_1018	shared	10.25	7.5	9.75	6.25	9	7.75	8.75	10	12	13.25	0.8	0.4	Bacteria	Actinobacteria	Actinobacteria	Micromonosporales	Micromonosporaceae	Actinoplanes	Unassigned
OTU_102	shared	68.75	59.75	52.25	41	63.25	39.5	39.5	46.5	31.75	41.25	9.8	6.8	Bacteria	Proteobacteria	Deltaproteobacteria	Sh765B-TzT-29	Unassigned	Unassigned	Unassigned
OTU_104	shared	56.75	65.5	78.5	63.5	69	47.25	45.75	64.75	69	60.5	16.6	12	Bacteria	Proteobacteria	Alphaproteobacteria	Rhizobiales	Rhodobiaceae	Unassigned	Unassigned
OTU_1049	shared	65.25	68.25	59.25	70.75	59	47	48.5	49.75	48.25	42.25	4.4	6.8	Bacteria	Actinobacteria	Actinobacteria	Micrococcales	Microbacteriaceae	Microbacterium	Unassigned
OTU_110	shared	81.75	67.5	68.75	58.75	65.25	59.25	57	64.75	71.75	65	11	14.2	Bacteria	Actinobacteria	Acidimicrobiia	Acidimicrobiales	Acidimicrobiaceae	Illumatobacter	Unassigned
OTU_1130	shared	10.75	16.5	14.5	16	11.5	2.75	2.5	9.5	7.5	6.5	1.2	0	Bacteria	Actinobacteria	Actinobacteria	Streptosporangiales	Streptosporangiaceae	Microbispora	Unassigned
OTU_1131	shared	61.75	53.25	57.5	50.75	50	57.5	47	47.25	49.25	56.5	8.8	7	Bacteria	Actinobacteria	Acidimicrobiia	Acidimicrobiales	Acidimicrobiaceae	Unassigned	Unassigned
OTU_115	shared	107	130	157.25	96	183.5	39.25	36.5	58.25	67.25	63.75	9.8	7.4	Bacteria	Actinobacteria	Actinobacteria	Unassigned	Unassigned	Unassigned	Unassigned
OTU_116	shared	262.5	248.25	207.25	211	228.25	140	142	145	167.75	153.25	48	33.8	Bacteria	Actinobacteria	Actinobacteria	Propionibacteriales	Nocardioidaceae	Unassigned	Unassigned
OTU_1192	shared	6.5	11.5	5.5	8.5	5.5	3.25	3.25	11.25	4.5	4	0.2	0.2	Bacteria	Chloroflexi	Chloroflexia	Chloroflexales	Roseiflexaceae	Roseiflexus	Unassigned
OTU_125	shared	56.5	100.25	73	86.25	80.75	28.25	23.75	48.5	48	40.75	5.8	2.8	Bacteria	Actinobacteria	Actinobacteria	Streptosporangiales	Streptosporangiaceae	Nonomuraea	Nonomuraea_sp._PN4225
OTU_135	shared	203.5	232	148	168.5	209	35.5	30.25	91.25	81	57.5	8.4	6.4	Bacteria	Actinobacteria	Actinobacteria	Streptomycetales	Streptomycetaceae	Streptomyces	Streptomyces_sp._Durck46
OTU_145	shared	349	343.75	314.5	262	349.25	137.5	140.75	214.25	204.75	198	29.4	26.4	Bacteria	Actinobacteria	Actinobacteria	Streptomycetales	Streptomycetaceae	Unassigned	Unassigned
OTU_15	shared	207.5	203.75	227.25	200.5	137.5	229.25	217	212	253.5	297.75	43.8	46	Bacteria	Actinobacteria	Actinobacteria	Frankiales	Geodermatophilaceae	Blastococcus	Unassigned
OTU_1607	shared	6.5	10.5	7.75	10.5	10.75	5.25	5.5	9.25	6.5	9.5	0.8	0.6	Bacteria	Proteobacteria	Alphaproteobacteria	Rhizobiales	Hyphomicrobiaceae	Rhodomicrobium	Unassigned
OTU_1657	shared	5.5	4.5	4.25	3	3.75	3.75	4.75	2.5	3.75	4.5	0.2	0	Bacteria	Actinobacteria	Actinobacteria	Pseudonocardiales	Pseudonocardiaceae	Actinomycetospora	Unassigned
OTU_18	shared	297.5	198.75	243	400.5	435.25	166.75	141.25	149.5	157.5	99.75	54.6	19	Archaea	Thaumarchaeota	Soil_Crenarchaeotic_Group[SCG]	Unassigned	Unassigned	Unassigned	Unassigned
OTU_183	shared	56.5	62.75	52	49.75	59.25	35	31.75	42.75	43.5	44.25	17.8	5	Bacteria	Gemmatimonadetes	Gemmatimonadetes	Gemmatimonadales	Gemmatimonadaceae	Unassigned	Unassigned
OTU_1859	shared	4.75	4	2.5	4.5	5.75	4.25	2.75	4.25	4.75	6.5	0	0	Bacteria	Actinobacteria	Acidimicrobiia	Acidimicrobiales	Unassigned	Unassigned	Unassigned
OTU_197	shared	59.75	92.5	57.5	126.25	74.5	27.5	24.75	61.75	36.75	36	11.8	5.8	Bacteria	Acidobacteria	Acidobacteria	Subgroup_6	Unassigned	Unassigned	Unassigned
OTU_2	shared	1023.75	960.5	1368	2130.5	1322.25	2277.75	2092.5	2200.25	2294	1621.25	244	185.4	Archaea	Thaumarchaeota	Soil_Crenarchaeotic_Group[SCG]	Unassigned	Unassigned	Unassigned	Unassigned
OTU_2041	shared	68.5	49.25	36.75	32.75	43.5	23.5	24	30	27	31	7.6	4.6	Bacteria	Proteobacteria	Betaproteobacteria	Burkholderiales	Oxalobacteraceae	Paucimonas	Unassigned
OTU_279	shared	52.5	42.5	42.5	42.5	34.5	51.75	43.5	41.75	48	66.25	6	5.2	Bacteria	Actinobacteria	Actinobacteria	Micromonosporales	Micromonosporaceae	Unassigned	Unassigned
OTU_28	shared	307.5	332.75	313.25	286.75	287.25	191.25	170.25	255.5	272.5	252.5	78.2	49.2	Bacteria	Proteobacteria	Alphaproteobacteria	Rhizobiales	Methylobacteriaceae	Microvirga	Unassigned
OTU_288	shared	17	21.5	17	21	15.75	16	17	18.25	21	18.75	2.2	2.4	Bacteria	Actinobacteria	Actinobacteria	Streptosporangiales	Streptosporangiaceae	Streptosporangium	Unassigned
OTU_2883	shared	19	20.25	15	15.25	16.25	7.75	7.75	12.75	11.75	10.25	1.4	1.2	Bacteria	Actinobacteria	Actinobacteria	Micromonosporales	Micromonosporaceae	Unassigned	Unassigned
OTU_314	shared	41.75	45.25	36.5	39.25	28.25	19.75	15.5	28.25	23	30.25	7.8	3	Bacteria	Actinobacteria	Actinobacteria	Frankiales	Geodermatophilaceae	Unassigned	Unassigned
OTU_318	shared	33.75	17.25	24.75	19	20.5	25	19.25	19.75	23.25	23.5	4.6	2.2	Bacteria	Actinobacteria	Actinobacteria	Micrococcales	Cellulomonadaceae	Cellulomonas	actinobacterium_kmd_043
OTU_328	shared	39.5	38.25	42.5	45.5	27.5	42.25	38.75	43.75	42.75	44.5	4.4	3.8	Bacteria	Actinobacteria	Actinobacteria	Micromonosporales	Micromonosporaceae	Unassigned	Unassigned
OTU_3444	shared	35.25	33.25	32.25	27	24.5	28	21.5	22.75	26.5	23.25	6.6	5.4	Bacteria	Actinobacteria	Actinobacteria	Micromonosporales	Micromonosporaceae	Luedemannella	Unassigned
OTU_36	shared	96	261.25	133	172	122.5	117.25	186.25	132.5	110.25	109	35.4	27.4	Bacteria	Proteobacteria	Alphaproteobacteria	Rhizobiales	Bradyrhizobiaceae	Bradyrhizobium	Bradyrhizobium_elkanii
OTU_388	shared	21.5	18.5	29.25	23	21.25	38	38.25	29.25	39.25	40.75	4.8	4.4	Bacteria	Actinobacteria	MB-A2-108	Unassigned	Unassigned	Unassigned	Unassigned
OTU_396	shared	57.75	47	46.5	44.25	41.25	33.25	23.75	35.5	31.25	30	4.8	3.4	Bacteria	Actinobacteria	Actinobacteria	Micromonosporales	Micromonosporaceae	Catellatospora	Catellatospora_sp._RI59-SDHV-102
OTU_402	shared	34.5	37.25	38.75	43.25	21	23.75	23.5	33	30.25	30.25	0.4	0.4	Bacteria	Actinobacteria	Actinobacteria	Propionibacteriales	Propionibacteriaceae	Microlunatus	Unassigned
OTU_438	shared	134.75	104	113.5	98.75	112.5	145.25	187.75	117	137.75	137.75	28.6	23	Bacteria	Actinobacteria	Rubrobacteria	Rubrobacterales	Rubrobacteriaceae	Rubrobacter	Unassigned
OTU_44	shared	230.75	146.25	150.25	98	221.5	79	101.25	102	97	104	33.2	11.6	Bacteria	Chloroflexi	Ardenticatenia	Ardenticatenales	Unassigned	Unassigned	Unassigned
OTU_450	shared	30.5	15.75	15	12	19.25	8.75	8	11.5	12	17.5	1	1	Bacteria	Chloroflexi	Chloroflexia	Chloroflexales	FFCH7168	Unassigned	Unassigned
OTU_457	shared	8.25	25.25	14.5	14	25.5	5.5	6.75	12.75	8.25	9	1.4	0.4	Bacteria	Actinobacteria	Actinobacteria	Glycomycetales	Glycomycetaceae	Glycomyces	Glycomyces_sp._YIM_65802
OTU_486	shared	9.75	8	7.75	6.5	4.25	16	12	11.5	15.5	15.75	0.6	1.2	Bacteria	Actinobacteria	Acidimicrobiia	Acidimicrobiales	Acidimicrobiaceae	Unassigned	Unassigned
OTU_5	shared	404.75	421.25	415	442.5	375	343.75	346	366	379	331	88.6	72	Bacteria	Proteobacteria	Deltaproteobacteria	GR-WP33-30	Unassigned	Unassigned	Unassigned
OTU_5309	shared	32	54.5	32.25	59.5	39	14.75	17.5	42	29.75	23.25	6.6	2.2	Bacteria	Acidobacteria	Acidobacteria	Subgroup_6	Unassigned	Unassigned	Unassigned
OTU_543	shared	14.5	9.75	6.5	8.25	13.25	6	10	9.75	3.75	5	1.4	0.2	Bacteria	Hydrogenedentes	Unassigned	Unassigned	Unassigned	Unassigned	Unassigned
OTU_5460	shared	824.5	762	1055	1405	1049.5	2152.25	1899.75	1905.25	2053.5	1349.25	214.2	224.4	Archaea	Thaumarchaeota	Soil_Crenarchaeotic_Group[SCG]	Unassigned	Unassigned	Unassigned	Unassigned
OTU_572	shared	12	17.75	13.25	17.25	10.5	17.5	7.25	11.5	13	10.5	0	1	Bacteria	Actinobacteria	Actinobacteria	Micromonosporales	Micromonosporaceae	Unassigned	Unassigned
OTU_60	shared	142.25	108.75	95.5	67.5	108	82.25	68.25	73	71	73	10.6	8	Bacteria	Actinobacteria	Actinobacteria	Propionibacteriales	Nocardioidaceae	Nocardioides	Unassigned
OTU_654	shared	9.5	11.75	9	12.25	10	11.25	9.75	11	14	9.75	1.8	1.4	Bacteria	Actinobacteria	Acidimicrobiia	Acidimicrobiales	Unassigned	Unassigned	Unassigned
OTU_930	shared	3.75	7.25	6	8.5	7	5.5	8.75	6.75	10	6.75	0.2	0.4	Bacteria	Proteobacteria	Deltaproteobacteria	Myxococcales	BIrii41	Unassigned	Unassigned
OTU_933	shared	7.25	7.5	9	8.25	6	15.25	12.5	16	12.5	14.75	0.6	1.2	Bacteria	Actinobacteria	Actinobacteria	Micromonosporales	Micromonosporaceae	Planosporangium	Unassigned
OTU_998	shared	11.5	14	12.25	12.5	13.75	5.25	4	7.5	10.5	6.5	1	0	Bacteria	Actinobacteria	Actinobacteria	Micromonosporales	Micromonosporaceae	Actinoplanes	Unassigned
OTU_1198	site/variety_specific	23.75	16.5	27.75	41.25	5.5	76.5	75	67.75	54.5	69.5	10.8	13.2	Bacteria	Proteobacteria	Deltaproteobacteria	GR-WP33-30	Unassigned	Unassigned	Unassigned
OTU_1240	site/variety_specific	3.5	3.25	9.25	3.5	2.5	12.5	4	4	5.75	7.25	0.6	0.2	Bacteria	Proteobacteria	Alphaproteobacteria	Sphingomonadales	Sphingomonadaceae	Novosphingobium	Unassigned
OTU_1278	site/variety_specific	10	8	7.25	5.75	10	2.5	2.25	7.25	4.25	4.75	0.8	1	Bacteria	Proteobacteria	Deltaproteobacteria	Myxococcales	Polyangiaceae	Sorangium	Sorangium_cellulosum
OTU_1280	site/variety_specific	4.5	6.25	6	5.25	6	0.25	0.25	2	3.75	2	0.4	0.4	Bacteria	Actinobacteria	Thermoleophilia	Gaiellales	Unassigned	Unassigned	Unassigned
OTU_1299	site/variety_specific	1.25	0.5	3	1.75	0.5	7.5	3.75	2.75	1.5	5.5	0.2	0	Bacteria	Chloroflexi	SHA-26	Unassigned	Unassigned	Unassigned	Unassigned
OTU_1553	site/variety_specific	9.25	10.5	8.75	13.5	13.5	3.75	5.25	8.5	3.5	5.5	1	1	Bacteria	Chloroflexi	Chloroflexia	Chloroflexales	Roseiflexaceae	Roseiflexus	Unassigned
OTU_1689	site/variety_specific	2.75	4.75	4.75	2.5	7.25	1.25	2.25	1.25	3.5	2.75	0	0.2	Bacteria	Proteobacteria	Gammaproteobacteria	Legionellales	Coxiellaceae	Aquicella	Unassigned
OTU_172	site/variety_specific	62.75	61.25	59	53.75	58.75	47.75	35	33.5	42	37	17.2	11.8	Bacteria	Actinobacteria	Actinobacteria	Propionibacteriales	Nocardioidaceae	Nocardioides	Unassigned
OTU_1826	site/variety_specific	5	3	1.5	1.5	21.75	0.5	0.25	1.5	1	0.5	0	0	Bacteria	Saccharibacteria	Unassigned	Unassigned	Unassigned	Unassigned	Unassigned
OTU_2052	site/variety_specific	1.25	5	3.75	3.75	1.25	0	0	1.5	3.5	0	0	0	Bacteria	Armatimonadetes	Unassigned	Unassigned	Unassigned	Unassigned	Unassigned
OTU_217	site/variety_specific	63.25	72.5	64.75	55.5	76.25	12.25	16.5	38	39.5	33	11.2	10.2	Bacteria	Actinobacteria	Actinobacteria	Propionibacteriales	Nocardioidaceae	Kribbella	Unassigned
OTU_220	site/variety_specific	7.5	8.75	13	15.25	0.75	53	106.75	39.25	41.25	57	4.6	5.2	Bacteria	Chloroflexi	Anaerolineae	Anaerolineales	Anaerolineaceae	Unassigned	Unassigned
OTU_2475	site/variety_specific	2.25	3	5	2.75	5.75	3.5	2.5	1.75	4.75	2	0	0.4	Bacteria	Proteobacteria	Deltaproteobacteria	Myxococcales	Phaselicystidaceae	Phaselicystis	Unassigned
OTU_2637	site/variety_specific	5.25	6.5	8.75	4.25	2.25	15	12.25	9	9.5	9.25	1.2	1.4	Bacteria	Actinobacteria	Actinobacteria	Corynebacteriales	Nocardiaceae	Rhodococcus	Rhodococcus_sp._RacM1.4
OTU_2756	site/variety_specific	1.5	2.25	1.25	1.25	1.75	0.75	0.75	1.5	0.25	1.75	0	0	Bacteria	Hydrogenedentes	Unassigned	Unassigned	Unassigned	Unassigned	Unassigned
OTU_2821	site/variety_specific	9.5	3.75	5.75	4.75	5	0.5	0.25	4	3.5	0.75	0.4	0.2	Bacteria	Firmicutes	Bacilli	Bacillales	Paenibacillaceae	Paenibacillus	Paenibacillus_sp._L1
OTU_2906	site/variety_specific	2	1.5	2	2.25	1.25	0.25	1.25	1	0.75	0.5	0	0	Bacteria	Chloroflexi	Unassigned	Unassigned	Unassigned	Unassigned	Unassigned
OTU_2945	site/variety_specific	8.5	7.25	5.5	4	5.5	0.25	0.25	1.75	1.75	3	0.6	0.2	Bacteria	Proteobacteria	Alphaproteobacteria	Rhodobacterales	Rhodobacteraceae	Rubellimicrobium	Unassigned
OTU_31	site/variety_specific	202.5	182.75	203	258	180	272.25	236	176.75	236.5	246.5	55.2	76.4	Bacteria	Actinobacteria	Actinobacteria	Micrococcales	Microbacteriaceae	Agromyces	Unassigned
OTU_335	site/variety_specific	27	21.75	19.5	24.5	19	12	11.25	16	14	11.5	5.2	3.2	Bacteria	Actinobacteria	Thermoleophilia	Gaiellales	Unassigned	Unassigned	Unassigned
OTU_4114	site/variety_specific	1.75	2	2.5	2.25	1.75	1.75	1	1.75	1.5	2.5	0	0.2	Bacteria	Actinobacteria	Acidimicrobiia	Acidimicrobiales	Unassigned	Unassigned	Unassigned
OTU_4340	site/variety_specific	23	34.25	30	29	28.25	8	7	17.75	22.75	13.25	6.4	5.2	Bacteria	Proteobacteria	Alphaproteobacteria	Rhodospirillales	MSB-1E8	Unassigned	Unassigned
OTU_439	site/variety_specific	32	11	13.25	7.5	12.25	17.75	12.25	13.25	14	11	4	2.2	Bacteria	Proteobacteria	Alphaproteobacteria	Sphingomonadales	Erythrobacteraceae	Altererythrobacter	Unassigned
OTU_444	site/variety_specific	8	1.25	3	3.5	0	19	24.75	13.25	13	24.75	1	1.6	Bacteria	Chloroflexi	Anaerolineae	Anaerolineales	Anaerolineaceae	Unassigned	Unassigned
OTU_5088	site/variety_specific	1.25	3.25	3.75	2.75	5.75	1	1	1.25	2.5	1	0	0	Bacteria	Planctomycetes	Planctomycetacia	Planctomycetales	Planctomycetaceae	Pir4_lineage	Unassigned
OTU_5466	site/variety_specific	15.75	16.5	14	17.75	21	13.25	8.5	18.25	10.25	14.5	4	3.6	Bacteria	Proteobacteria	Alphaproteobacteria	Rhizobiales	Rhizobiales_Incertae_Sedis	Nordella	Unassigned
OTU_5506	site/variety_specific	2.5	2	1.5	3.25	3.5	0.25	0.25	1.5	0.75	1.25	0	0	Bacteria	Firmicutes	Bacilli	Bacillales	Bacillaceae	Unassigned	Unassigned
OTU_5963	site/variety_specific	17.5	15.75	12.75	22.5	14.5	30.75	26	21.75	25.25	21.75	3	6	Bacteria	Actinobacteria	Actinobacteria	Micromonosporales	Micromonosporaceae	Unassigned	Unassigned
OTU_607	site/variety_specific	8.5	7.75	5.75	3	21.75	12.75	7.75	5.75	16.25	10.75	5.8	0.8	Bacteria	Planctomycetes	Planctomycetacia	Planctomycetales	Planctomycetaceae	Unassigned	Unassigned
OTU_67	site/variety_specific	193.5	177.75	190	175.25	176	149.25	135.75	163	180	168.75	57.2	50.6	Bacteria	Acidobacteria	Acidobacteria	Subgroup_4	Elev-16S-573	Unassigned	Unassigned
OTU_6721	site/variety_specific	5.5	1.25	1.75	2.75	0.75	2	3.5	2.75	3	1.75	0.6	0	Bacteria	Proteobacteria	Alphaproteobacteria	Rhizobiales	Aurantimonadaceae	Aureimonas	Aureimonas_altamirensis
OTU_681	site/variety_specific	17.5	10.5	14.5	9.75	12.5	8.25	9.25	10.75	10.25	14	1.8	2.2	Bacteria	Actinobacteria	Actinobacteria	Micromonosporales	Micromonosporaceae	Dactylosporangium	Unassigned
OTU_6819	site/variety_specific	436	324.5	513	596	652.25	250.75	192.75	253.75	342.75	195.75	82.2	54.4	Archaea	Thaumarchaeota	Soil_Crenarchaeotic_Group[SCG]	Unassigned	Unassigned	Unassigned	Unassigned
OTU_7102	site/variety_specific	13	8.25	7.5	3.5	8.5	2.75	5	3.25	4.75	6.25	0.4	0.8	Bacteria	Armatimonadetes	Unassigned	Unassigned	Unassigned	Unassigned	Unassigned
OTU_8	site/variety_specific	433.5	383	681.75	1012.75	640.25	10.75	8	72.75	104.25	51.75	115.2	19.2	Archaea	Thaumarchaeota	Soil_Crenarchaeotic_Group[SCG]	Unassigned	Unassigned	Unassigned	Unassigned
OTU_842	site/variety_specific	5.5	2	7.25	8.5	0	21.75	44.25	15.5	17.5	24	1.8	2.6	Bacteria	Chloroflexi	Anaerolineae	Anaerolineales	Anaerolineaceae	Unassigned	Unassigned
OTU_899	site/variety_specific	40.5	54.5	43.75	56.25	49.5	24.75	18.75	39.75	26.75	27.5	14.8	9.6	Bacteria	Proteobacteria	Gammaproteobacteria	Xanthomonadales	Xanthomonadales_Incertae_Sedis	Acidibacter	Unassigned
OTU_1005	site_specific	6.25	9	11	6.5	7.5	0.75	0.25	4.75	6.25	2.75	0.4	0.8	Bacteria	Actinobacteria	Actinobacteria	Corynebacteriales	Mycobacteriaceae	Mycobacterium	Mycobacterium_genavense
OTU_1016	site_specific	6.5	5.25	4.5	3.25	5.75	2.5	1	3.75	3.75	4.5	0	0	Bacteria	Actinobacteria	Acidimicrobiia	Acidimicrobiales	Acidimicrobiaceae	Unassigned	Unassigned
OTU_1022	site_specific	0.5	0.5	2.5	1	0	5	11.5	3.5	3.75	8.25	0.4	0	Bacteria	Chloroflexi	Anaerolineae	Anaerolineales	Anaerolineaceae	Unassigned	Unassigned
OTU_1025	site_specific	15	12.5	13.5	11	12.25	5.25	5.75	9	6.5	10.25	3	1	Bacteria	Proteobacteria	Deltaproteobacteria	Myxococcales	Vulgatibacteraceae	Vulgatibacter	Unassigned
OTU_109	site_specific	72	75.25	89	60.5	73.25	68.5	67.5	72.25	86.25	80.75	17.6	25.4	Bacteria	Actinobacteria	Thermoleophilia	Gaiellales	Unassigned	Unassigned	Unassigned
OTU_111	site_specific	67.5	105.5	59	94	59	45.25	46.75	98.75	58	46.75	20.8	10.6	Bacteria	Acidobacteria	Acidobacteria	Subgroup_6	Unassigned	Unassigned	Unassigned
OTU_1112	site_specific	7.5	5.25	4.75	4.75	3.25	5.5	5.5	4.5	4.75	4.25	0.4	1	Bacteria	Chloroflexi	JG30-KF-CM66	Unassigned	Unassigned	Unassigned	Unassigned
OTU_1133	site_specific	1	1.75	2.5	1.5	0	3	5.5	3.25	3.5	3.5	0.4	0	Bacteria	Chloroflexi	Anaerolineae	Anaerolineales	Anaerolineaceae	Unassigned	Unassigned
OTU_1179	site_specific	1	0.5	1.25	2.5	0.5	5	3.75	3.25	4	3.75	1	0.2	Bacteria	Actinobacteria	Thermoleophilia	Solirubrobacterales	0319-6M6	Unassigned	Unassigned
OTU_118	site_specific	85.75	107.75	102.5	94.75	92.5	62.5	56.5	78	89	79.75	22.6	17.4	Bacteria	Proteobacteria	Alphaproteobacteria	Rhizobiales	Rhodobiaceae	Unassigned	Unassigned
OTU_1184	site_specific	7.25	7.5	6	10	5	1.5	1.75	6	4.25	3.75	0.4	0.4	Bacteria	Hydrogenedentes	Unassigned	Unassigned	Unassigned	Unassigned	Unassigned
OTU_1220	site_specific	2.75	2.75	3	2.25	1.75	4.75	4.25	9.25	4.5	5.5	0.4	0	Bacteria	Proteobacteria	Gammaproteobacteria	Legionellales	Coxiellaceae	Aquicella	gamma_proteobacterium_WY1
OTU_1228	site_specific	7	12	10.5	6.25	8.5	5	6.5	6	5.25	5.75	0.2	1	Bacteria	Actinobacteria	Actinobacteria	Propionibacteriales	Nocardioidaceae	Nocardioides	Unassigned
OTU_1263	site_specific	6	8	6.75	7.75	7	4	6.5	4	5.75	6.5	1.2	0.8	Bacteria	Proteobacteria	Alphaproteobacteria	Rhodobacterales	Rhodobacteraceae	Amaricoccus	Unassigned
OTU_1272	site_specific	22	22.25	24.75	13.5	24.75	24.5	11.25	10.75	21	13.25	5.8	1.6	Bacteria	Proteobacteria	Gammaproteobacteria	Pseudomonadales	Pseudomonadaceae	Azotobacter	Azotobacter_sp._CM114
OTU_1285	site_specific	0.75	0.75	1.75	0.5	0.25	4	2.5	1.75	3.75	2.25	0.6	0	Bacteria	Proteobacteria	Gammaproteobacteria	Legionellales	Coxiellaceae	Aquicella	Unassigned
OTU_13	site_specific	176	198.75	187.75	191.75	177.5	178.25	149	212.75	209.5	196	57.2	50	Bacteria	Proteobacteria	Alphaproteobacteria	Rhodospirillales	Rhodospirillaceae	Unassigned	Unassigned
OTU_131	site_specific	28.5	32	48	90.25	27.75	43	31.75	42.75	35.75	35.5	10	6	Archaea	Thaumarchaeota	Soil_Crenarchaeotic_Group[SCG]	Unassigned	Unassigned	Unassigned	Unassigned
OTU_1322	site_specific	4.75	3.75	4.75	6	2.75	8	7.25	3.5	5.75	8.25	0	1	Bacteria	Actinobacteria	Acidimicrobiia	Acidimicrobiales	Iamiaceae	Iamia	Unassigned
OTU_1324	site_specific	3.75	2.5	5.5	3.25	2.75	4.25	5	5.5	7.5	4.5	1.6	0.4	Bacteria	Proteobacteria	Alphaproteobacteria	Rhizobiales	Methylobacteriaceae	Methylobacterium	Methylobacterium_populi
OTU_1384	site_specific	1.5	2.5	3.25	1	0	9.25	22	7.5	7	14	0.8	1	Bacteria	Chloroflexi	Anaerolineae	Anaerolineales	Anaerolineaceae	Unassigned	Unassigned
OTU_143	site_specific	44	118.5	52	117.5	65.5	54.75	50.75	91.25	52	47.75	28.8	9	Bacteria	Acidobacteria	Acidobacteria	Subgroup_6	Unassigned	Unassigned	Unassigned
OTU_1444	site_specific	4.25	5	4.5	4.5	3.5	5.25	2.75	3	5	5.75	1.4	0	Bacteria	Proteobacteria	Alphaproteobacteria	Rhizobiales	Xanthobacteraceae	Unassigned	Unassigned
OTU_147	site_specific	133.5	120.75	133.5	126.25	107.75	94.5	97.5	121.5	110	116.75	28	37.8	Bacteria	Actinobacteria	Actinobacteria	Corynebacteriales	Mycobacteriaceae	Mycobacterium	Unassigned
OTU_1470	site_specific	6.5	14.75	10.25	6.75	14.25	1.5	0.75	2	2.5	2.75	0.6	0	Bacteria	Actinobacteria	Actinobacteria	Streptosporangiales	Thermomonosporaceae	Actinomadura	Streptomyces_sp._AV056
OTU_1479	site_specific	23	18	17.75	14.5	17.75	16	13.25	12	14.5	18.5	1.8	2.2	Bacteria	Actinobacteria	Actinobacteria	Propionibacteriales	Nocardioidaceae	Nocardioides	Nocardioides_sp._KAR81
OTU_148	site_specific	26	31.75	28	16	36	46	30.25	35	21	27.25	15.2	4.6	Bacteria	Proteobacteria	Gammaproteobacteria	Xanthomonadales	Xanthomonadaceae	Stenotrophomonas	Unassigned
OTU_1508	site_specific	16	37.75	17.25	27.75	20.25	15.25	16	26.25	17.5	16.25	4.8	2.4	Bacteria	Acidobacteria	Acidobacteria	Subgroup_6	Unassigned	Unassigned	Unassigned
OTU_1515	site_specific	14.25	12	11.75	14.5	12.75	12.25	6	14.5	12	11.25	3	3.6	Bacteria	Actinobacteria	Acidimicrobiia	Acidimicrobiales	Acidimicrobiaceae	CL500-29_marine_group	Unassigned
OTU_152	site_specific	62	99	57	134.75	66	68.5	75.5	164.5	75.25	92.25	26	16.2	Bacteria	Acidobacteria	Acidobacteria	Subgroup_6	Unassigned	Unassigned	Unassigned
OTU_1536	site_specific	4.25	4.25	4.5	2.75	6.5	1	0.5	2	1.25	1.75	0.4	0	Bacteria	Chloroflexi	TK10	Unassigned	Unassigned	Unassigned	Unassigned
OTU_155	site_specific	90.25	114.25	74	46.5	75.75	13.25	7.25	42.25	22.25	27.5	6.6	2.8	Bacteria	Proteobacteria	Betaproteobacteria	Burkholderiales	Oxalobacteraceae	Massilia	Unassigned
OTU_1566	site_specific	1.5	1.75	2.25	2	2.25	2.75	2.25	0.75	3.5	4.5	0	0.8	Bacteria	Proteobacteria	Alphaproteobacteria	Rhodospirillales	MSB-1E8	Unassigned	Unassigned
OTU_157	site_specific	180.5	158.5	191	159.75	175.5	123.5	112.25	149.25	163.75	160.75	55.4	47.8	Bacteria	Actinobacteria	Thermoleophilia	Gaiellales	Gaiellaceae	Gaiella	Unassigned
OTU_1602	site_specific	12.25	10.25	4.25	7.5	8.75	4.25	5.25	8.25	8	6	0.4	1.2	Bacteria	Chloroflexi	Caldilineae	Caldilineales	Caldilineaceae	Unassigned	Unassigned
OTU_1649	site_specific	6.25	7.75	7.25	5.75	6.75	9	6.75	6.25	8.25	7.75	1	1.2	Bacteria	Chloroflexi	Caldilineae	Caldilineales	Caldilineaceae	Unassigned	Unassigned
OTU_1685	site_specific	3.5	2	3.25	4.75	2.5	2	0.5	2.25	2	2.5	0.2	0.4	Bacteria	Actinobacteria	Acidimicrobiia	Acidimicrobiales	Unassigned	Unassigned	Unassigned
OTU_17	site_specific	197.5	184.75	206.5	203	167.5	222	176.75	150.5	210	205	40.4	55.2	Bacteria	Actinobacteria	Actinobacteria	Micrococcales	Microbacteriaceae	Agromyces	Unassigned
OTU_1710	site_specific	2.75	2	0.75	0.75	1	3.75	10	5	2.25	5	0.4	0	Bacteria	Chloroflexi	Anaerolineae	Anaerolineales	Anaerolineaceae	Unassigned	Unassigned
OTU_1723	site_specific	12	2.25	1.75	1.75	3.25	4.25	3	2.5	2	1.5	0	0	Bacteria	Saccharibacteria	Unassigned	Unassigned	Unassigned	Unassigned	Unassigned
OTU_173	site_specific	29.5	26	33	44.25	28	40	43.75	76.5	40.75	73.25	5.4	11.8	Bacteria	Chloroflexi	Chloroflexia	Chloroflexales	Roseiflexaceae	Roseiflexus	Unassigned
OTU_175	site_specific	61.75	57.5	41.5	62	55.25	7.25	13.25	36.5	28.5	22.75	10.2	4.8	Bacteria	Firmicutes	Bacilli	Bacillales	Bacillaceae	Bacillus	Bacillus_sp._XWD3-5
OTU_1777	site_specific	31.25	73.5	31.5	68.25	35.5	21	19.25	46.75	27.25	24.25	12.8	4.4	Bacteria	Acidobacteria	Acidobacteria	Subgroup_6	Unassigned	Unassigned	Unassigned
OTU_1793	site_specific	3.75	4.25	4.25	3.75	5	2.75	1	2.5	2.25	3.5	0.2	0.4	Bacteria	Chloroflexi	Ardenticatenia	Ardenticatenales	Unassigned	Unassigned	Unassigned
OTU_180	site_specific	5.5	3.5	8.5	11.75	0.5	33	70	31.75	40.75	52.25	4.8	4.6	Bacteria	Chloroflexi	Anaerolineae	Anaerolineales	Anaerolineaceae	Unassigned	Unassigned
OTU_1808	site_specific	3	4.25	1.25	2.75	2.25	5.75	4.25	4.5	6.25	4	0	1.6	Bacteria	Proteobacteria	Alphaproteobacteria	Rhizobiales	MNG7	Unassigned	Unassigned
OTU_182	site_specific	54.25	59.5	72	59.75	50.25	33.5	38	52.75	58.5	60	15.6	13.8	Bacteria	Proteobacteria	Alphaproteobacteria	Rhizobiales	Methylobacteriaceae	Microvirga	Unassigned
OTU_1886	site_specific	3.25	3.5	4	3.25	4.75	0.75	0	1	0.75	1.5	0.2	0.4	Bacteria	Firmicutes	Bacilli	Bacillales	Bacillaceae	Halobacillus	Halobacillus_sp._Hallo_Z
OTU_1917	site_specific	1.5	3.25	1.5	1.75	2.5	2.5	1.25	3.5	2.75	0.75	0	0.2	Bacteria	Proteobacteria	Deltaproteobacteria	Oligoflexales	Oligoflexaceae	Unassigned	Unassigned
OTU_1923	site_specific	16.75	17.5	16.75	18.25	23	4.25	2.75	13.25	10	8.5	4.8	3.6	Bacteria	Proteobacteria	Gammaproteobacteria	Xanthomonadales	Unassigned	Unassigned	Unassigned
OTU_20	site_specific	163.75	200.25	204	198.25	185	291.25	293.5	128.25	151.25	107.5	44.6	31.6	Bacteria	Proteobacteria	Alphaproteobacteria	Rhizobiales	Rhizobiaceae	Ensifer	Unassigned
OTU_2007	site_specific	5.5	3.25	4.75	5.5	6.75	2.25	2	2.5	1.75	0.75	0	0.4	Bacteria	Actinobacteria	Actinobacteria	Streptosporangiales	Streptosporangiaceae	Unassigned	Unassigned
OTU_2066	site_specific	0.75	0.25	1.5	0.5	1.25	1.75	2.25	1.5	1.75	2.5	0.2	0	Bacteria	Unassigned	Unassigned	Unassigned	Unassigned	Unassigned	Unassigned
OTU_2075	site_specific	13	13.25	14.5	12.5	14.25	1.5	1	7.5	8.25	5.5	2	1	Bacteria	Proteobacteria	Alphaproteobacteria	Rhizobiales	Bradyrhizobiaceae	Bosea	Unassigned
OTU_2083	site_specific	4	7.75	4.75	4.5	6.5	0.25	0	2.5	1.5	0.75	0.2	0	Bacteria	Proteobacteria	Alphaproteobacteria	Rhodospirillales	MSB-1E8	Unassigned	Unassigned
OTU_2093	site_specific	2.5	1.5	3.5	3	3.25	1.75	0.5	2	3	0.75	0	0.4	Bacteria	Actinobacteria	Acidimicrobiia	Acidimicrobiales	Acidimicrobiaceae	Unassigned	Unassigned
OTU_2095	site_specific	1.75	1.75	1.75	1.5	0	5.25	3.5	6	4	6.5	0	0.2	Bacteria	Chloroflexi	Chloroflexia	Chloroflexales	Unassigned	Unassigned	Unassigned
OTU_2117	site_specific	0.5	0.25	0.75	0.5	0	2	4.75	2.5	5.5	4.25	0.4	0	Bacteria	Chloroflexi	Anaerolineae	Anaerolineales	Anaerolineaceae	Unassigned	Unassigned
OTU_2246	site_specific	3.5	1.75	5	2.75	2.5	2.25	5.5	3.25	2.25	4.25	0	1.8	Bacteria	Actinobacteria	Acidimicrobiia	Acidimicrobiales	Unassigned	Unassigned	Unassigned
OTU_2249	site_specific	2.5	2.75	2.5	3	2.25	0.75	0.75	2.75	1	1.5	0.2	0.4	Bacteria	Firmicutes	Bacilli	Bacillales	Paenibacillaceae	Paenibacillus	Unassigned
OTU_228	site_specific	5.5	6.75	11	12.75	0.25	53.25	85.75	24.75	46.25	53.25	3.8	4.4	Bacteria	Chloroflexi	Anaerolineae	Anaerolineales	Anaerolineaceae	Unassigned	Unassigned
OTU_2294	site_specific	5.75	4.5	4	4.5	4	2	1.5	3.25	4.5	3.75	0.4	0.2	Bacteria	Proteobacteria	Alphaproteobacteria	Rhizobiales	Bradyrhizobiaceae	Bradyrhizobium	Unassigned
OTU_237	site_specific	68	62	45.5	68.5	79.75	36.75	49	66	47.75	55.75	9.6	24.8	Bacteria	Chloroflexi	Chloroflexia	Chloroflexales	Roseiflexaceae	Roseiflexus	Unassigned
OTU_238	site_specific	28.75	40	31.75	40.75	36.75	14.5	12.25	24.25	25.5	34.75	5	3.2	Bacteria	Actinobacteria	Actinobacteria	Micrococcales	Promicromonosporaceae	Promicromonospora	Promicromonospora_sp._AP36
OTU_239	site_specific	60.5	44.25	46.5	35.25	75.25	6.5	10	26	23.75	24.25	11.2	2.4	Bacteria	Actinobacteria	Rubrobacteria	Rubrobacterales	Rubrobacteriaceae	Rubrobacter	Unassigned
OTU_243	site_specific	5.75	2.5	9.25	8	0.25	36.25	39.5	18.5	29.5	24	3	2.6	Bacteria	Chloroflexi	Anaerolineae	Anaerolineales	Anaerolineaceae	Unassigned	Unassigned
OTU_2471	site_specific	12.25	4	6.25	8.5	9.75	2	1.5	3.75	2.75	3	0.6	0	Bacteria	Chloroflexi	Chloroflexia	Chloroflexales	Roseiflexaceae	Roseiflexus	Unassigned
OTU_248	site_specific	93.5	77	55	51.5	64	61.75	43.75	61.5	40.75	55.5	17	7.2	Bacteria	Proteobacteria	Betaproteobacteria	Burkholderiales	Burkholderiaceae	Ralstonia	Unassigned
OTU_2485	site_specific	2.75	6	2.75	5.75	6	1.75	5.75	3	2.75	4.75	0.2	0.2	Bacteria	Chloroflexi	Anaerolineae	Anaerolineales	Anaerolineaceae	Unassigned	Unassigned
OTU_2506	site_specific	4	6.5	5.5	6.5	5.25	3.5	2.5	4.5	6.5	5.5	2	0	Bacteria	Planctomycetes	Planctomycetacia	Planctomycetales	Planctomycetaceae	Pirellula	Unassigned
OTU_2512	site_specific	21	13.25	13	9.25	16.75	9.5	11.25	11	9.75	7.75	1.8	2.8	Bacteria	Proteobacteria	Deltaproteobacteria	Oligoflexales	Unassigned	Unassigned	Unassigned
OTU_256	site_specific	37.5	39.5	44.25	35.75	37.75	23.25	28.5	34.5	33.25	31.75	13.4	9	Bacteria	Proteobacteria	Alphaproteobacteria	Rhizobiales	Hyphomicrobiaceae	Hyphomicrobium	Unassigned
OTU_260	site_specific	59.75	54.75	53.25	54.75	52.75	30.5	32.25	46.25	52	36.25	15	8.6	Bacteria	Firmicutes	Bacilli	Bacillales	Alicyclobacillaceae	Tumebacillus	Unassigned
OTU_2619	site_specific	2.25	4.25	3.5	3.25	4	0	0	1.75	2.25	0.75	0.2	0	Bacteria	Proteobacteria	Alphaproteobacteria	Rhodospirillales	Rhodospirillaceae	Defluviicoccus	Unassigned
OTU_277	site_specific	4	4	4.75	7.5	0.5	27	52.75	18.75	23.25	29.75	3.2	4	Bacteria	Chloroflexi	Anaerolineae	Anaerolineales	Anaerolineaceae	Unassigned	Unassigned
OTU_2780	site_specific	11	8.25	7.5	4	10.75	4.25	3.75	2.75	5.75	5	0.6	0.8	Bacteria	Planctomycetes	Planctomycetacia	Planctomycetales	Planctomycetaceae	Pir4_lineage	Unassigned
OTU_2819	site_specific	0.75	0.5	0.75	0.25	0	1.5	3	2.75	3	3.25	0	0	Bacteria	Chloroflexi	Ktedonobacteria	C0119	Unassigned	Unassigned	Unassigned
OTU_2978	site_specific	34	14.5	33.5	40.25	13.75	210.25	256.75	100.5	146.5	140	9.6	13	Bacteria	Chloroflexi	Anaerolineae	Anaerolineales	Anaerolineaceae	Unassigned	Unassigned
OTU_2985	site_specific	2	1.25	1.75	4.5	1.5	0.75	0	2	2	1.5	0	0.2	Bacteria	Chloroflexi	Chloroflexia	Chloroflexales	Roseiflexaceae	Roseiflexus	Unassigned
OTU_301	site_specific	33.25	40.5	37.75	35.5	33	16	16	26.75	25.5	22.75	6	4.2	Bacteria	Proteobacteria	Alphaproteobacteria	Rhizobiales	Bradyrhizobiaceae	Bosea	Unassigned
OTU_3037	site_specific	43.25	55.75	34.75	34	58.75	7.25	3.25	19.75	16	16.75	7	2.8	Bacteria	Proteobacteria	Deltaproteobacteria	GR-WP33-30	Unassigned	Unassigned	Unassigned
OTU_311	site_specific	56.25	49	51.75	43.75	58.25	52	52	45.75	46.5	49	16.8	18.2	Bacteria	Actinobacteria	Acidimicrobiia	Acidimicrobiales	Iamiaceae	Iamia	Unassigned
OTU_3277	site_specific	7	4.75	6	7	3.5	13.5	12	15.5	11	14.75	1.4	2.2	Bacteria	Actinobacteria	Actinobacteria	Streptomycetales	Streptomycetaceae	Streptomyces	Unassigned
OTU_33	site_specific	405.5	381.5	456.75	673.5	506	95.75	88.75	142.75	176.25	88.25	100.8	25.6	Archaea	Thaumarchaeota	Soil_Crenarchaeotic_Group[SCG]	Unknown_Order	Unknown_Family4	Candidatus_Nitrososphaera	Unassigned
OTU_331	site_specific	8.25	7.75	9.75	12.25	7.25	21.5	20.25	14.25	21	16.75	1	3.6	Bacteria	Actinobacteria	Acidimicrobiia	Acidimicrobiales	Acidimicrobiaceae	Unassigned	Unassigned
OTU_3353	site_specific	3	2	4	3	8	1	0.25	1.25	1.75	1.25	0	0.8	Bacteria	Actinobacteria	Acidimicrobiia	Acidimicrobiales	Acidimicrobiaceae	Unassigned	Unassigned
OTU_3369	site_specific	1.25	2	1.25	2	2.75	1.5	0.25	1.75	2.25	1	0	0.6	Bacteria	Planctomycetes	Planctomycetacia	Planctomycetales	Planctomycetaceae	Unassigned	Unassigned
OTU_337	site_specific	28.25	36.75	33.5	27.75	53.75	0.5	0	13.5	10.5	7.5	9.2	3.4	Bacteria	Nitrospirae	Nitrospira	Nitrospirales	Nitrospiraceae	Nitrospira	Unassigned
OTU_3384	site_specific	1.75	1.25	3	1.75	2.75	0	0	0.5	0.75	0.75	0	0	Bacteria	Chloroflexi	Ardenticatenia	Ardenticatenales	Unassigned	Unassigned	Unassigned
OTU_347	site_specific	9.75	5.5	4.25	11.25	2	22.5	12.5	28.25	20.25	27	0.4	1.8	Bacteria	Chloroflexi	Chloroflexia	Chloroflexales	FFCH7168	Unassigned	Unassigned
OTU_3509	site_specific	16.25	13.5	17	18.75	11.75	22.25	15.5	17.75	24.25	22.25	3.8	3.4	Bacteria	Actinobacteria	Actinobacteria	Frankiales	Geodermatophilaceae	Modestobacter	Unassigned
OTU_3565	site_specific	4	1.75	1.5	1.75	1.5	0.25	0	0.5	0	0.5	0	0	Bacteria	Chloroflexi	Ardenticatenia	Ardenticatenales	Unassigned	Unassigned	Unassigned
OTU_371	site_specific	20.75	20.5	25.75	22.5	22.5	14.75	11	15.75	24.5	24	3	4	Bacteria	Actinobacteria	Actinobacteria	Micromonosporales	Micromonosporaceae	Rhizocola	Unassigned
OTU_373	site_specific	44	57	57	22.5	49.75	3.75	7	23.75	24.75	23.5	2	1.6	Bacteria	Proteobacteria	Gammaproteobacteria	Xanthomonadales	Xanthomonadaceae	Tahibacter	Unassigned
OTU_378	site_specific	5.5	2.75	7.75	7.75	0	27	46.75	14	16.5	21.75	1.4	3	Bacteria	Chloroflexi	Unassigned	Unassigned	Unassigned	Unassigned	Unassigned
OTU_3816	site_specific	2.75	3.75	4.25	4.25	2	3.25	1.75	3.75	4	2.75	0	0.2	Bacteria	Proteobacteria	Alphaproteobacteria	Rhodospirillales	Rhodospirillales_Incertae_Sedis	Geminicoccus	Unassigned
OTU_3881	site_specific	14	15	18.5	18.25	14.5	38	32	31.75	29.5	27.5	5.2	5.8	Bacteria	Actinobacteria	Thermoleophilia	Gaiellales	Gaiellaceae	Gaiella	Unassigned
OTU_390	site_specific	18.75	22	21.75	26	13.25	35.75	27.75	26	25.5	27.75	5.4	6.2	Bacteria	Actinobacteria	Actinobacteria	Micromonosporales	Micromonosporaceae	Luedemannella	Unassigned
OTU_411	site_specific	10	14.75	13.25	11.5	13.75	20.25	16.5	18.5	14.25	15	3.2	2	Bacteria	Acidobacteria	Acidobacteria	Subgroup_6	Unassigned	Unassigned	Unassigned
OTU_4117	site_specific	3.75	1.5	2.25	1.25	5.25	0.25	0.25	1.75	1.5	1.75	0	0	Bacteria	Chlamydiae	Chlamydiae	Chlamydiales	Parachlamydiaceae	Unassigned	Unassigned
OTU_417	site_specific	37.25	33.75	27.25	33.5	32.25	12.5	14.5	20.25	28	17.5	7.4	4	Bacteria	Proteobacteria	Alphaproteobacteria	Rhodospirillales	MSB-1E8	Unassigned	Unassigned
OTU_42	site_specific	123.5	44	67.75	52.5	86.25	174.5	243	113.75	140.5	146.75	20.2	12.4	Bacteria	Chloroflexi	Anaerolineae	Anaerolineales	Anaerolineaceae	Unassigned	Unassigned
OTU_445	site_specific	14.5	27.5	16.5	32.5	20.5	1.5	3	9	14.25	9	2.8	1	Bacteria	Actinobacteria	Actinobacteria	Propionibacteriales	Nocardioidaceae	Nocardioides	Unassigned
OTU_448	site_specific	7.5	7.5	9.25	5.75	7.75	11.75	14.5	10	8	10.75	1.2	1.4	Bacteria	Actinobacteria	Actinobacteria	Micromonosporales	Micromonosporaceae	Unassigned	Unassigned
OTU_456	site_specific	16	20.75	18	18.5	17.5	2	4.5	8.75	11.5	7.25	3.6	0.8	Bacteria	Proteobacteria	Alphaproteobacteria	Rhodospirillales	DA111	Unassigned	Unassigned
OTU_46	site_specific	109	87	124.75	97.25	89	175.75	175.5	128	159.25	169.75	34.2	32.4	Bacteria	Actinobacteria	MB-A2-108	Unassigned	Unassigned	Unassigned	Unassigned
OTU_4674	site_specific	2.5	1.75	2.75	4.75	2	1.5	1.25	2.25	2.75	1	0	0.4	Bacteria	Firmicutes	Bacilli	Bacillales	Thermoactinomycetaceae	Thermoactinomyces	Unassigned
OTU_475	site_specific	13.75	15	11	15.25	9.25	15.75	14.75	15.5	15.25	17.5	2.8	3	Bacteria	Actinobacteria	Acidimicrobiia	Acidimicrobiales	Unassigned	Unassigned	Unassigned
OTU_482	site_specific	80.75	89.25	65.25	52.5	63.25	28.5	36.5	52.25	48.25	54.25	8.2	9	Bacteria	Actinobacteria	Actinobacteria	Pseudonocardiales	Pseudonocardiaceae	Lechevalieria	Lentzea_sp._IMER-B1-1
OTU_487	site_specific	10.75	10.5	9.75	9.5	7	15.75	12.25	10.25	12.5	11.25	2.8	1.4	Bacteria	Actinobacteria	Acidimicrobiia	Acidimicrobiales	Unassigned	Unassigned	Unassigned
OTU_507	site_specific	18	25	23.75	18	22	12.75	9	14.5	17.25	12	4.4	2.8	Bacteria	Actinobacteria	Acidimicrobiia	Acidimicrobiales	Unassigned	Unassigned	Unassigned
OTU_509	site_specific	22	19.5	19.5	16.75	19.5	28	24.75	23.5	29.75	28.75	4.8	6.2	Bacteria	Actinobacteria	Acidimicrobiia	Acidimicrobiales	Unassigned	Unassigned	Unassigned
OTU_514	site_specific	11.25	6.25	5	4.5	8.75	23.25	28.25	13	18.75	19.25	3.4	2.2	Bacteria	Chloroflexi	Anaerolineae	Anaerolineales	Anaerolineaceae	Unassigned	Unassigned
OTU_535	site_specific	31.5	22.25	19.75	18.25	21	6.5	6	13.25	15.5	9	5.2	2.4	Bacteria	Actinobacteria	Thermoleophilia	Gaiellales	Unassigned	Unassigned	Unassigned
OTU_5359	site_specific	14.25	9.75	13.25	10.75	5	27.5	27.25	20.75	27.75	29.25	1.8	1.4	Bacteria	Acidobacteria	Acidobacteria	Subgroup_6	Unassigned	Unassigned	Unassigned
OTU_54	site_specific	279.75	307.75	315.75	280.75	354	240	220	264	247	242.25	102.4	68.8	Bacteria	Proteobacteria	Deltaproteobacteria	GR-WP33-30	Unassigned	Unassigned	Unassigned
OTU_540	site_specific	13	8.25	10	8.75	10.75	5.75	8.5	7.5	7.5	12.75	2.4	0.6	Bacteria	Actinobacteria	MB-A2-108	Unassigned	Unassigned	Unassigned	Unassigned
OTU_541	site_specific	43	38	39.5	40.25	43.25	21.5	25.25	34.25	37.75	29.25	3.6	6.4	Bacteria	Actinobacteria	Actinobacteria	Pseudonocardiales	Pseudonocardiaceae	Pseudonocardia	Pseudonocardia_sp._PC4
OTU_547	site_specific	18.25	7	9	14.25	4.75	44.5	88	35	44.5	44	3.2	5.2	Bacteria	Chloroflexi	Anaerolineae	Anaerolineales	Anaerolineaceae	Unassigned	Unassigned
OTU_56	site_specific	3.5	16.75	17	16.5	4.75	105.75	285.25	5.25	26.75	13.5	8.2	0.4	Bacteria	Proteobacteria	Gammaproteobacteria	Pseudomonadales	Moraxellaceae	Acinetobacter	Unassigned
OTU_5692	site_specific	1	2.25	2.5	3	2	2.25	1.5	2.5	2.75	2	0.2	0	Bacteria	Actinobacteria	Actinobacteria	Streptosporangiales	Thermomonosporaceae	Actinomadura	Actinomadura_sp._TCA62003
OTU_574	site_specific	5.75	7	9.25	8	9.5	6.5	6.5	7	11	10.75	0.8	0.6	Bacteria	Chloroflexi	Chloroflexia	Chloroflexales	Roseiflexaceae	Roseiflexus	Unassigned
OTU_580	site_specific	2.25	1.25	5.75	4	0.25	22.25	30.5	17.5	18.25	26.75	0.4	1.6	Bacteria	Chloroflexi	Anaerolineae	Anaerolineales	Anaerolineaceae	Unassigned	Unassigned
OTU_581	site_specific	24.75	12	18.75	12.75	22.75	10.75	14.75	14.75	16.5	13.5	5.8	1.4	Bacteria	Acidobacteria	Acidobacteria	Subgroup_5	Unassigned	Unassigned	Unassigned
OTU_589	site_specific	16	14.5	14.5	16	17.25	17.25	19.5	17.25	13.5	12.25	6.4	2.2	Bacteria	Latescibacteria	Unassigned	Unassigned	Unassigned	Unassigned	Unassigned
OTU_597	site_specific	17.75	14.5	13	14.75	13.75	9.75	6.25	11.25	13.75	8.25	1.2	3.6	Bacteria	Proteobacteria	Alphaproteobacteria	Rhodobacterales	Rhodobacteraceae	Rubellimicrobium	Unassigned
OTU_599	site_specific	28.5	51	26.75	58.75	36	8.75	10.25	22.5	18.75	10.5	6.4	4.8	Bacteria	Verrucomicrobia	Spartobacteria	Chthoniobacterales	Chthoniobacteraceae	Chthoniobacter	Unassigned
OTU_604	site_specific	21	25	20.5	42.75	18.75	6	7.25	13.5	17	7.25	2.2	1.2	Bacteria	Actinobacteria	Actinobacteria	Micrococcales	Promicromonosporaceae	Unassigned	Unassigned
OTU_61	site_specific	93.5	127.75	166.75	40	167	29	24	43.5	48.5	58.25	12.6	7.2	Bacteria	Proteobacteria	Alphaproteobacteria	Sphingomonadales	Sphingomonadaceae	Unassigned	Unassigned
OTU_62	site_specific	109	57.25	80.25	92	58	504.5	569.5	239.75	314.75	303.25	24.8	34	Bacteria	Chloroflexi	Anaerolineae	Anaerolineales	Anaerolineaceae	Unassigned	Unassigned
OTU_624	site_specific	6.75	10	13.75	13.25	5.75	10.75	9	9	7.25	9.25	2.2	1.2	Bacteria	Proteobacteria	Betaproteobacteria	Burkholderiales	Burkholderiaceae	Lautropia	Unassigned
OTU_639	site_specific	13.75	14.25	13.5	15.5	18.5	4	0.5	9.25	6.25	8.5	0.8	0.2	Bacteria	Actinobacteria	Actinobacteria	Streptosporangiales	Streptosporangiaceae	Unassigned	Unassigned
OTU_65	site_specific	138.25	112.75	113.5	99	155.25	82.5	73.5	85.75	74.75	75	40.6	25.2	Bacteria	Chloroflexi	S085	Unassigned	Unassigned	Unassigned	Unassigned
OTU_652	site_specific	24.25	25	31	14.75	33.75	2.75	5.25	12.75	15	11	3.2	1.2	Bacteria	Actinobacteria	Actinobacteria	Corynebacteriales	Nocardiaceae	Nocardia	Nocardia_asteroides
OTU_657	site_specific	20.75	11	9.5	6.75	16.25	7	6.25	10.25	6.5	8.5	5.8	0.6	Bacteria	Proteobacteria	Alphaproteobacteria	Sphingomonadales	Sphingomonadaceae	Sphingopyxis	Sphingopyxis_sp._IMER-B2-3
OTU_6657	site_specific	5.75	5	5	5	7.25	0.25	0.5	2.75	2	1.75	0.4	0	Bacteria	Chloroflexi	Caldilineae	Caldilineales	Caldilineaceae	Unassigned	Unassigned
OTU_684	site_specific	22.75	14.25	19.5	20	18	22.25	32.75	27.25	21.25	26.75	4.6	9.6	Bacteria	Actinobacteria	Thermoleophilia	Unassigned	Unassigned	Unassigned	Unassigned
OTU_6850	site_specific	7	3.25	1.5	1.25	2.25	1.5	0.5	0.75	2.25	2.5	0	0	Bacteria	Proteobacteria	Alphaproteobacteria	Rhizobiales	Rhizobiaceae	Rhizobium	Unassigned
OTU_7055	site_specific	1.5	4.75	1.75	7.75	2	0.75	0	2	1.75	0	0	0	Bacteria	Actinobacteria	Actinobacteria	Pseudonocardiales	Pseudonocardiaceae	Unassigned	Unassigned
OTU_706	site_specific	3.25	5.75	8.5	3.75	5.5	11.75	10.75	9	10.25	13.5	0.6	0.8	Bacteria	Chloroflexi	Chloroflexia	Chloroflexales	Chloroflexaceae	Candidatus_Chloroploca	Unassigned
OTU_724	site_specific	16.25	15.25	15.5	14.25	14.25	12	16.5	16.5	15.5	17.25	3.6	5	Bacteria	Actinobacteria	Thermoleophilia	Gaiellales	Gaiellaceae	Gaiella	Unassigned
OTU_737	site_specific	18	17.75	16.25	16	25.5	14.75	13.25	13.5	14.75	16	8.6	2.4	Bacteria	Actinobacteria	MB-A2-108	Unassigned	Unassigned	Unassigned	Unassigned
OTU_756	site_specific	5.25	4.75	5.75	9.25	0	25.25	48.5	13	18.25	23.5	2.2	2.6	Bacteria	Chloroflexi	Anaerolineae	Anaerolineales	Anaerolineaceae	Unassigned	Unassigned
OTU_767	site_specific	3.5	4.75	8.75	7	2	18.5	13.25	14.5	17.25	16.25	2.8	3	Bacteria	Proteobacteria	Alphaproteobacteria	Rhizobiales	alphaI_cluster	Unassigned	Unassigned
OTU_771	site_specific	10.75	22.75	21.25	29.25	21.5	10	15	20.75	20.5	15.75	2	2.6	Bacteria	Proteobacteria	Alphaproteobacteria	Rhizobiales	Hyphomicrobiaceae	Rhodomicrobium	Unassigned
OTU_79	site_specific	98.25	118	140.25	72.75	101.75	34.5	37.75	58.25	56.25	55.5	23.6	19.8	Bacteria	Proteobacteria	Alphaproteobacteria	Rhizobiales	Hyphomicrobiaceae	Devosia	Devosia_sp._NKJ1
OTU_800	site_specific	13.75	17.25	14	17.5	11.5	36.25	39.75	59	38.5	41	3.2	6.6	Bacteria	Chloroflexi	Chloroflexia	Chloroflexales	Roseiflexaceae	Roseiflexus	Unassigned
OTU_809	site_specific	10.25	11.75	13.75	7.5	11.5	0	0.5	3.75	4.5	7.25	0.2	0.4	Bacteria	Actinobacteria	MB-A2-108	Unassigned	Unassigned	Unassigned	Unassigned
OTU_817	site_specific	19.75	12	14.25	15	18.75	8.75	13	13.75	12.75	11.5	2.8	2	Bacteria	Chloroflexi	Caldilineae	Caldilineales	Caldilineaceae	Unassigned	Unassigned
OTU_826	site_specific	16.75	19.75	7.75	7.25	12.75	4.75	6.25	6.25	3.25	6.25	2	0.2	Bacteria	Proteobacteria	Betaproteobacteria	Methylophilales	Methylophilaceae	Methylobacillus	Unassigned
OTU_845	site_specific	8.25	14.5	10	9.5	9.25	11.5	8.5	5.25	7.5	4.5	1.2	1	Bacteria	Proteobacteria	Alphaproteobacteria	Rhodospirillales	Rhodospirillaceae	Dongia	Unassigned
OTU_86	site_specific	87.75	122	99.25	74.75	148	5.5	7.25	45	44.5	32	18.6	4	Bacteria	Actinobacteria	Acidimicrobiia	Acidimicrobiales	OM1_clade	Unassigned	Unassigned
OTU_872	site_specific	27.25	23.25	28.25	29	25.75	10.25	18.5	21.25	23	19.5	7.2	6.2	Bacteria	Actinobacteria	Thermoleophilia	Solirubrobacterales	480-2	Unassigned	Unassigned
OTU_878	site_specific	14	7	11.75	4.5	12.25	4.5	8.25	10	7	9.25	1.4	0.2	Bacteria	Armatimonadetes	Unassigned	Unassigned	Unassigned	Unassigned	Unassigned
OTU_920	site_specific	17.75	11.25	8.25	8	11.75	5.25	2.5	5.5	4.25	3.75	0.8	1	Bacteria	Actinobacteria	Actinobacteria	Corynebacteriales	Nocardiaceae	Rhodococcus	Unassigned
OTU_950	site_specific	21.25	20.75	22.75	13	24.5	0.25	0.25	12.75	8	8.5	4.2	0.2	Bacteria	Proteobacteria	Gammaproteobacteria	Salinisphaerales	Salinisphaeraceae	Unassigned	Unassigned
OTU_954	site_specific	4.25	8.75	7.5	7	7.5	0.75	2.25	3.25	5.25	2.25	0	0	Bacteria	Actinobacteria	Actinobacteria	Corynebacteriales	Nocardiaceae	Nocardia	Nocardia_carnea
OTU_96	site_specific	15.75	8.5	17.5	21.5	3.25	85.75	119.25	49.25	41	60.5	5	8.8	Bacteria	Chloroflexi	Anaerolineae	Anaerolineales	Anaerolineaceae	Unassigned	Unassigned
OTU_97	site_specific	193	174.75	194.75	181	140.75	227.75	203.5	225.25	230	266	59.2	57.4	Bacteria	Actinobacteria	Thermoleophilia	Solirubrobacterales	Solirubrobacteraceae	Solirubrobacter	Solirubrobacter_sp._L64
OTU_1011	variety_specific	15.25	5	4.25	2.25	17.5	2	3.25	2.75	4.5	5	5	1	Bacteria	Planctomycetes	Planctomycetacia	Planctomycetales	Planctomycetaceae	Unassigned	Unassigned
OTU_1014	variety_specific	12.75	7.25	8	6	8.5	5.75	7.25	9	6.25	4.5	3	4	Bacteria	Firmicutes	Bacilli	Bacillales	Bacillaceae	Bacillus	Bacillus_sp._ICRI13
OTU_1020	variety_specific	11	4.25	6	6	16.25	1	1.25	2	3.75	3.25	2.6	0.2	Bacteria	Planctomycetes	Planctomycetacia	Planctomycetales	Planctomycetaceae	Planctomyces	Unassigned
OTU_1029	variety_specific	3.5	9	8.5	6.25	10	0	0	2.25	6.5	0.75	1.2	0.2	Bacteria	Nitrospirae	Nitrospira	Nitrospirales	0319-6A21	Unassigned	Unassigned
OTU_103	variety_specific	78.5	64.25	107.75	69.75	75.75	158.5	121.75	57	130.5	72.75	32.6	26.6	Bacteria	Proteobacteria	Alphaproteobacteria	Sphingomonadales	Sphingomonadaceae	Novosphingobium	Unassigned
OTU_1031	variety_specific	9	8.25	4	5.75	6	3.25	4.25	6	4	2.5	1.8	0.6	Bacteria	Verrucomicrobia	Spartobacteria	Chthoniobacterales	Chthoniobacteraceae	Chthoniobacter	Unassigned
OTU_1038	variety_specific	11.5	5	8.5	6.75	12	4	12.5	8.5	8.5	10	1.8	2.2	Bacteria	Chloroflexi	Anaerolineae	Anaerolineales	Anaerolineaceae	Unassigned	Unassigned
OTU_1057	variety_specific	11.25	7.25	10	8.25	6.75	15.25	11.25	5.75	11	11	2	1.4	Bacteria	Chloroflexi	KD4-96	Unassigned	Unassigned	Unassigned	Unassigned
OTU_1060	variety_specific	5.25	8.5	5.5	4.5	13	1.25	12.5	4.25	3.75	7.25	2.4	0.6	Bacteria	Chloroflexi	Anaerolineae	Anaerolineales	Anaerolineaceae	Unassigned	Unassigned
OTU_1061	variety_specific	1	1.5	1.5	0.5	0	8.5	4.25	2.75	3	3	1.4	1.6	Bacteria	Proteobacteria	Betaproteobacteria	SC-I-84	Unassigned	Unassigned	Unassigned
OTU_1073	variety_specific	2.75	1.25	0.75	2	1	5.25	9.75	3	1.5	2.5	1.2	1.8	Bacteria	Chloroflexi	Anaerolineae	Anaerolineales	Anaerolineaceae	Unassigned	Unassigned
OTU_1076	variety_specific	4.5	12.25	6	6.5	9.5	5	5	7.25	6.5	3.25	2	2.2	Bacteria	Planctomycetes	Planctomycetacia	Planctomycetales	Planctomycetaceae	Unassigned	Unassigned
OTU_1079	variety_specific	1.75	0.5	3.25	1	0.25	6.5	11.75	2.25	2.75	3.75	0.4	0.4	Bacteria	Chloroflexi	Anaerolineae	Anaerolineales	Anaerolineaceae	Unassigned	Unassigned
OTU_1087	variety_specific	10.25	16	8.5	25.25	12.75	5.5	4.25	11.75	7	9.25	4.2	2.4	Bacteria	Planctomycetes	Phycisphaerae	WD2101_soil_group	Unassigned	Unassigned	Unassigned
OTU_1101	variety_specific	14	14.5	13.25	10.25	15.5	8.75	9.25	8.25	12.25	11.75	6.4	2.4	Bacteria	Chloroflexi	KD4-96	Unassigned	Unassigned	Unassigned	Unassigned
OTU_1115	variety_specific	5.5	5.5	5.75	4.5	5.75	6	7.5	7.5	6.25	11	1	1.8	Bacteria	Actinobacteria	Acidimicrobiia	Acidimicrobiales	Unassigned	Unassigned	Unassigned
OTU_1116	variety_specific	8.75	4.25	6	4.5	6.5	9	6.75	4.25	10.25	6.5	1.6	0.8	Bacteria	Gemmatimonadetes	Gemmatimonadetes	BD2-11_terrestrial_group	Unassigned	Unassigned	Unassigned
OTU_1127	variety_specific	9	4.25	8	5.5	8	2.25	2.5	4.25	7	6.75	1.4	1	Bacteria	Proteobacteria	Alphaproteobacteria	Caulobacterales	Caulobacteraceae	Unassigned	Unassigned
OTU_1128	variety_specific	2.25	3	4.25	4	1.75	2.5	1	3.75	3.5	6.5	0.2	0.6	Bacteria	Chloroflexi	Chloroflexia	Chloroflexales	FFCH7168	Unassigned	Unassigned
OTU_1138	variety_specific	4	1.5	2	4.75	2.25	3	3.25	4.25	4.5	4.75	0.8	1.6	Bacteria	Actinobacteria	Thermoleophilia	Solirubrobacterales	Unassigned	Unassigned	Unassigned
OTU_1146	variety_specific	2.5	3	2	0.75	2.25	7	1.75	1.5	2.75	2.5	0.6	0.4	Bacteria	Proteobacteria	Alphaproteobacteria	Rhodospirillales	Acetobacteraceae	Roseomonas	Unassigned
OTU_1152	variety_specific	10.5	9.75	7.5	7	6	7.75	9.25	8.25	10	12	1.6	1.8	Bacteria	Proteobacteria	Alphaproteobacteria	Rhodobacterales	Rhodobacteraceae	Rubellimicrobium	Unassigned
OTU_1166	variety_specific	2.75	2.25	6.25	4.25	3.5	4	1.5	2.75	9.25	3.25	1.2	1	Bacteria	Verrucomicrobia	Verrucomicrobiae	Verrucomicrobiales	Verrucomicrobiaceae	Luteolibacter	Unassigned
OTU_1172	variety_specific	6	1.75	4.25	4.25	1.75	13	11	5.25	9.5	8.25	3.4	2.2	Bacteria	Acidobacteria	Acidobacteria	Subgroup_4	Unknown_Family	Blastocatella	Unassigned
OTU_1173	variety_specific	0.5	0.25	0.5	2.75	0	13	15.5	13	6.25	11.75	0.6	1.8	Archaea	Euryarchaeota	Methanobacteria	Methanobacteriales	Methanobacteriaceae	Methanobacterium	Unassigned
OTU_1187	variety_specific	7	14.25	7	0.5	28.5	0.25	0	3.75	0.5	0.75	4	0.8	Bacteria	Proteobacteria	Alphaproteobacteria	Rhodospirillales	Rhodospirillaceae	Unassigned	Unassigned
OTU_1190	variety_specific	0.75	0	1.5	0.5	0.25	5.25	7.25	1.5	3.5	5.75	0.6	1.2	Bacteria	Chloroflexi	Anaerolineae	Anaerolineales	Anaerolineaceae	Unassigned	Unassigned
OTU_1191	variety_specific	8.75	9	7	4.75	3.5	6	3.25	2.5	3.25	6.25	1	1	Bacteria	Actinobacteria	Actinobacteria	Pseudonocardiales	Pseudonocardiaceae	Saccharothrix	Saccharothrix_texasensis
OTU_1199	variety_specific	0.75	1	1.25	1.75	0	5	10	2.5	4.25	7.75	0	0.8	Bacteria	Chloroflexi	Unassigned	Unassigned	Unassigned	Unassigned	Unassigned
OTU_1203	variety_specific	8.5	14.75	7.75	8	9	8.75	7.5	12	7.75	8.25	2.4	1.6	Bacteria	Planctomycetes	Planctomycetacia	Planctomycetales	Planctomycetaceae	Pirellula	Unassigned
OTU_1212	variety_specific	5.5	11.75	3.75	4.5	3.5	1.25	0.25	6.5	1.5	1.75	3.2	0.6	Bacteria	Bacteroidetes	Sphingobacteriia	Sphingobacteriales	Chitinophagaceae	Unassigned	Unassigned
OTU_1215	variety_specific	14.5	6.5	9.25	4.5	10.5	2.5	2.75	6	5.75	4.5	2.8	1.6	Bacteria	Gemmatimonadetes	Gemmatimonadetes	AT425-EubC11_terrestrial_group	Unassigned	Unassigned	Unassigned
OTU_1216	variety_specific	2.5	4.5	4.25	4.75	3.25	5	2.5	2.5	3.25	5.75	1	2	Bacteria	Armatimonadetes	Unassigned	Unassigned	Unassigned	Unassigned	Unassigned
OTU_1217	variety_specific	2.25	2	2.75	5.25	1	5.25	7.5	5.25	6.5	7	0.8	1	Bacteria	Proteobacteria	Gammaproteobacteria	Legionellales	Coxiellaceae	Aquicella	Unassigned
OTU_1218	variety_specific	1.5	1.5	1.25	1.25	0.25	3	4.25	4.75	1.5	3.25	0.2	0.6	Bacteria	Acidobacteria	Acidobacteria	Subgroup_25	Unassigned	Unassigned	Unassigned
OTU_1221	variety_specific	0.25	0.5	0.25	0	0	13.25	0.25	1.25	1	0.25	0.4	0	Bacteria	Bacteroidetes	Sphingobacteriia	Sphingobacteriales	Sphingobacteriaceae	Nubsella	Unassigned
OTU_1224	variety_specific	6.25	4.75	4.5	2	7.75	2.25	4.25	4.25	1.5	3.25	1.8	1.6	Bacteria	Proteobacteria	Alphaproteobacteria	Rhizobiales	Hyphomicrobiaceae	Devosia	Unassigned
OTU_1237	variety_specific	2.5	3.25	1.5	4	2.75	4.75	2	1.25	6	0.75	0.6	0.4	Bacteria	Actinobacteria	Acidimicrobiia	Acidimicrobiales	Unassigned	Unassigned	Unassigned
OTU_1242	variety_specific	2	0.75	1.25	1.75	0	4.5	5.5	7.25	2.25	9.25	0.4	1.4	Bacteria	Chloroflexi	Anaerolineae	Anaerolineales	Anaerolineaceae	Unassigned	Unassigned
OTU_1246	variety_specific	5.5	6	10.25	6.5	4.5	11.5	12.75	8	14.75	13.25	1.6	1.8	Bacteria	Actinobacteria	Actinobacteria	Micrococcales	Demequinaceae	Demequina	Unassigned
OTU_1256	variety_specific	0.75	1.25	1.25	2	0.25	2.5	6.25	7.75	2.5	4.75	0.6	1.2	Bacteria	Chloroflexi	Caldilineae	Caldilineales	Caldilineaceae	Unassigned	Unassigned
OTU_1257	variety_specific	6.25	2.25	3	2.5	3.5	2.25	3.75	4	3	3.25	0.8	1.8	Bacteria	Actinobacteria	Acidimicrobiia	Acidimicrobiales	Unassigned	Unassigned	Unassigned
OTU_1260	variety_specific	7.75	12.75	9.25	8.25	7.5	6.75	8.75	8.5	11	8.25	4.2	1.6	Bacteria	Proteobacteria	Gammaproteobacteria	Oceanospirillales	Oceanospirillaceae	Pseudospirillum	Unassigned
OTU_1275	variety_specific	4	2.5	4	4.5	3	2.75	2	3	3	2.5	0.4	0.2	Bacteria	Gemmatimonadetes	Gemmatimonadetes	Gemmatimonadales	Gemmatimonadaceae	Gemmatimonas	Unassigned
OTU_1276	variety_specific	4	3	4.75	5	3	4.5	5	5	4	8.25	1	1.2	Bacteria	Chloroflexi	Caldilineae	Caldilineales	Caldilineaceae	Unassigned	Unassigned
OTU_1283	variety_specific	0.5	1.25	1.25	0.5	0	5.25	5.75	2.25	2.5	7.25	0.6	1	Bacteria	Actinobacteria	Coriobacteriia	Coriobacteriales	Coriobacteriaceae	Unassigned	Unassigned
OTU_1303	variety_specific	4.5	15	7.25	6.5	8.75	1	5.25	7	4.25	3	2.8	3	Bacteria	Bacteroidetes	Sphingobacteriia	Sphingobacteriales	Chitinophagaceae	Chitinophaga	Unassigned
OTU_1311	variety_specific	10.75	13.5	9	6.5	11.25	1.25	1	6.25	3	4.5	3.6	2.2	Bacteria	Chloroflexi	JG30-KF-CM66	Unassigned	Unassigned	Unassigned	Unassigned
OTU_1320	variety_specific	17	30.75	19.75	48.75	21.5	14	15.5	31.25	18.25	15.25	8	5.8	Bacteria	Acidobacteria	Acidobacteria	Subgroup_6	Unassigned	Unassigned	Unassigned
OTU_1328	variety_specific	3.75	1	2.25	1.25	0.5	2	1.75	3.25	2.5	7.25	0.2	0.4	Bacteria	Chloroflexi	Chloroflexia	Chloroflexales	FFCH7168	Unassigned	Unassigned
OTU_1343	variety_specific	15.5	24.25	14.75	32.5	16.25	12.5	12.75	20	13.25	14.5	8.8	5.4	Bacteria	Acidobacteria	Acidobacteria	Subgroup_6	Unassigned	Unassigned	Unassigned
OTU_1349	variety_specific	3.5	2.25	2.75	3.75	3.5	10.75	7.25	2.5	7.75	6.5	0.4	1.2	Bacteria	Gemmatimonadetes	Gemmatimonadetes	AT425-EubC11_terrestrial_group	Unassigned	Unassigned	Unassigned
OTU_1359	variety_specific	2	1.75	2	2.5	0	7.75	6.25	2.25	3	5.25	1.2	1.2	Bacteria	Proteobacteria	Gammaproteobacteria	Chromatiales	Ectothiorhodospiraceae	Unassigned	Unassigned
OTU_1367	variety_specific	6.75	7.25	3.25	7	7	6.25	7.5	5.5	8.25	8	3.2	1.4	Bacteria	Verrucomicrobia	Spartobacteria	Chthoniobacterales	Chthoniobacteraceae	Chthoniobacter	Unassigned
OTU_1377	variety_specific	1	1	3.25	2	0.25	6.25	3	2	3	2.75	0.4	1	Bacteria	Actinobacteria	Thermoleophilia	Solirubrobacterales	480-2	Unassigned	Unassigned
OTU_1378	variety_specific	8.25	6	4.5	4.75	12.75	1.25	0.5	2	4.5	3.25	1.8	0.4	Bacteria	Acidobacteria	Acidobacteria	Subgroup_4	11-24	Unassigned	Unassigned
OTU_138	variety_specific	47	26.5	36.5	34.75	28	60.75	51.25	47.5	46.5	48.75	14.8	19.8	Bacteria	Actinobacteria	Thermoleophilia	Gaiellales	Unassigned	Unassigned	Unassigned
OTU_1380	variety_specific	1.5	0.25	0.5	0.25	0.25	4.25	3.25	1.75	1.75	2.25	0	0.4	Bacteria	Gemmatimonadetes	Gemmatimonadetes	Gemmatimonadales	Gemmatimonadaceae	Unassigned	Unassigned
OTU_1390	variety_specific	4.5	2.5	3	1.25	8	4.5	2	1.25	4	2.5	0.8	0.2	Bacteria	Verrucomicrobia	Verrucomicrobiae	Verrucomicrobiales	Verrucomicrobiaceae	Unassigned	Unassigned
OTU_1398	variety_specific	3.5	4.25	3.75	3.75	6.25	2.75	2	3.75	4.75	1.75	1	0.6	Bacteria	Chloroflexi	JG30-KF-CM66	Unassigned	Unassigned	Unassigned	Unassigned
OTU_1399	variety_specific	8	7.5	5	4.75	3.75	6.5	11	4.5	6.25	6.5	2.4	1.8	Bacteria	Actinobacteria	Actinobacteria	Propionibacteriales	Nocardioidaceae	Nocardioides	Unassigned
OTU_1403	variety_specific	13.75	8.25	7.75	10.75	11	9.25	8.5	6	9.75	6.75	3.4	1.2	Bacteria	Proteobacteria	Deltaproteobacteria	Bdellovibrionales	Bacteriovoracaceae	Peredibacter	Unassigned
OTU_1406	variety_specific	0.75	0	0.5	3.25	0	5	4	4	1.75	4.25	0.2	0.8	Bacteria	Chloroflexi	Unassigned	Unassigned	Unassigned	Unassigned	Unassigned
OTU_1408	variety_specific	1.5	0.75	2.75	2.25	0.5	4.25	2.25	2.25	3.25	2	0.4	0.4	Bacteria	Proteobacteria	Gammaproteobacteria	Legionellales	Coxiellaceae	Aquicella	Unassigned
OTU_1409	variety_specific	58.25	36	48.25	47.5	39	82.5	74.75	59.75	62.5	64.25	18.8	23.6	Bacteria	Actinobacteria	Thermoleophilia	Gaiellales	Unassigned	Unassigned	Unassigned
OTU_141	variety_specific	83.5	55	58	35.5	82.75	48	56	56.25	48.25	66.25	23	15.6	Bacteria	Actinobacteria	MB-A2-108	Unassigned	Unassigned	Unassigned	Unassigned
OTU_1417	variety_specific	3.25	4.25	5.75	4.75	2.75	2	2.25	1.5	3.75	2.25	1	0.8	Bacteria	Actinobacteria	Acidimicrobiia	Acidimicrobiales	Unassigned	Unassigned	Unassigned
OTU_1418	variety_specific	6.75	7.5	5.25	6.5	3.5	1.5	2	3.75	2.25	3	1.2	0.2	Bacteria	Firmicutes	Bacilli	Bacillales	Paenibacillaceae	Paenibacillus	Paenibacillus_sp._MC12s20
OTU_1424	variety_specific	1.5	1.25	1.5	1.5	0	4.5	8.75	4.75	2	5	1	0.8	Bacteria	Acidobacteria	Acidobacteria	Subgroup_25	Unassigned	Unassigned	Unassigned
OTU_1426	variety_specific	2.25	5.25	3.25	4.25	3.5	6.5	13.5	6.5	2.75	10.5	2	2.2	Bacteria	Chloroflexi	Anaerolineae	Anaerolineales	Anaerolineaceae	Unassigned	Unassigned
OTU_1438	variety_specific	0.75	1.5	1.5	3.5	2.25	2.5	4	1.5	2.75	4.75	2.4	0.6	Bacteria	Planctomycetes	Planctomycetacia	Planctomycetales	Planctomycetaceae	Unassigned	Unassigned
OTU_1439	variety_specific	3.25	2.5	2	5.75	4	3	4.25	5	5.75	3.5	0.4	0.8	Bacteria	Actinobacteria	Thermoleophilia	Gaiellales	Unassigned	Unassigned	Unassigned
OTU_1442	variety_specific	6.5	8.75	4.25	8	5.5	0	0	3.25	2.5	2.5	2	1.4	Bacteria	Acidobacteria	Acidobacteria	Subgroup_3	Unknown_Family	Bryobacter	Unassigned
OTU_1449	variety_specific	21.75	8.5	5.5	10.25	10.75	5.75	7	7	8.75	8	4	1.2	Bacteria	Proteobacteria	Gammaproteobacteria	Legionellales	Coxiellaceae	Aquicella	Unassigned
OTU_1450	variety_specific	8.75	8.75	8	3.5	5.75	2	2.25	3	3.75	7.25	1.8	1	Bacteria	Proteobacteria	Alphaproteobacteria	Rhodobacterales	Rhodobacteraceae	Rubellimicrobium	Unassigned
OTU_1454	variety_specific	5.25	1	1.5	1.5	1.75	4.75	13.25	0.75	0.25	1.25	0.8	1	Bacteria	Firmicutes	Negativicutes	Selenomonadales	Veillonellaceae	Dialister	Unassigned
OTU_1455	variety_specific	3.5	9.75	7	7.75	3.75	3.25	2.25	5.25	3.75	10.5	0.6	1	Bacteria	Chloroflexi	Chloroflexia	Chloroflexales	Chloroflexaceae	Candidatus_Chloroploca	compost_metagenome
OTU_1488	variety_specific	3	3	1.5	5	1.5	2	7.5	6.5	2.75	6.25	0.2	0.8	Bacteria	Acidobacteria	Acidobacteria	Subgroup_6	Unassigned	Unassigned	Unassigned
OTU_1495	variety_specific	5.5	4.25	9.75	3.75	4	1.5	2	4.5	4	4.5	2	1.8	Bacteria	Armatimonadetes	Unassigned	Unassigned	Unassigned	Unassigned	Unassigned
OTU_1503	variety_specific	5	4.25	4	6.5	3.75	0	0	0.75	3.5	1.5	1.4	0.6	Bacteria	Actinobacteria	Acidimicrobiia	Acidimicrobiales	Unassigned	Unassigned	Unassigned
OTU_1520	variety_specific	1	0.75	1	0.5	0.25	1.75	1.75	5	1.5	2.25	0	0.6	Bacteria	Proteobacteria	Alphaproteobacteria	Rhodospirillales	DA111	Unassigned	Unassigned
OTU_1522	variety_specific	2.25	0.5	2	1.25	0.25	10	7	4	4.75	7.25	1	2	Bacteria	Nitrospirae	Nitrospira	Nitrospirales	Sh765B-TzT-35	Unassigned	Unassigned
OTU_1529	variety_specific	15	9.75	18.75	8	22.5	5.25	10	7.25	10	7.5	3.2	1	Bacteria	Planctomycetes	Planctomycetacia	Planctomycetales	Planctomycetaceae	Pir4_lineage	Unassigned
OTU_1534	variety_specific	3.75	5	3.75	2	5	2.5	2	4	3.5	3	1	0.6	Bacteria	Proteobacteria	Deltaproteobacteria	Myxococcales	Sandaracinaceae	Unassigned	Unassigned
OTU_1544	variety_specific	1.5	0.5	1.5	0.75	0	8.75	6	2.25	0.5	3	0.4	1.4	Bacteria	Proteobacteria	Deltaproteobacteria	Desulfuromonadales	Unassigned	Unassigned	Unassigned
OTU_1546	variety_specific	4.75	2	1	1.5	5.25	2.75	3.5	0.75	2.5	2.75	0.8	0.4	Bacteria	Planctomycetes	Planctomycetacia	Planctomycetales	Planctomycetaceae	Pirellula	Unassigned
OTU_1547	variety_specific	6	7.5	5.5	3.5	11.25	3.25	4.5	3.5	6	4.5	2	2	Bacteria	Planctomycetes	Planctomycetacia	Planctomycetales	Planctomycetaceae	Unassigned	Unassigned
OTU_1549	variety_specific	0.5	0.75	1.5	2	0	2.75	3.5	5.5	1.75	2	1	0.8	Bacteria	Bacteroidetes	Sphingobacteriia	Sphingobacteriales	Saprospiraceae	Unassigned	Unassigned
OTU_1551	variety_specific	0.5	10.5	2	3.25	2	1.25	2	5.25	1.25	1.5	0.2	0.2	Bacteria	Proteobacteria	Alphaproteobacteria	Caulobacterales	Caulobacteraceae	Asticcacaulis	Unassigned
OTU_1556	variety_specific	2.5	6	6	3.25	4	0	0	2.25	2	3.5	1.6	0.2	Bacteria	Armatimonadetes	Unassigned	Unassigned	Unassigned	Unassigned	Unassigned
OTU_1557	variety_specific	6.75	9	6.5	6.5	7.75	1	0.75	3.25	3.75	1.5	2.4	0.4	Bacteria	Firmicutes	Bacilli	Bacillales	Paenibacillaceae	Paenibacillus	Unassigned
OTU_1559	variety_specific	4	3.75	3.75	2.5	7.5	0	0	2.25	2.25	1.75	1.6	0	Bacteria	Armatimonadetes	Unassigned	Unassigned	Unassigned	Unassigned	Unassigned
OTU_1562	variety_specific	4.75	1.25	1.5	1.25	0.75	4.75	3.75	1.5	2	1.75	0.2	0.4	Bacteria	Actinobacteria	Acidimicrobiia	Acidimicrobiales	Acidimicrobiaceae	Illumatobacter	Unassigned
OTU_1574	variety_specific	1.5	3.25	1.75	1.25	1	5.25	3.25	1.75	2.5	1	0.4	0.8	Bacteria	Proteobacteria	TA18	Unassigned	Unassigned	Unassigned	Unassigned
OTU_1586	variety_specific	2	1.25	1	0.5	0.75	3	10.75	1.75	2.25	4.25	0.6	1.6	Bacteria	Chloroflexi	Anaerolineae	Anaerolineales	Anaerolineaceae	Unassigned	Unassigned
OTU_1598	variety_specific	13.75	5.5	7.75	10	7.75	0.5	0.5	4.25	5.25	3.5	3	0.8	Bacteria	Acidobacteria	Acidobacteria	Subgroup_6	Unassigned	Unassigned	Unassigned
OTU_1601	variety_specific	3.75	4.75	1.25	1.75	2	1.75	3	4.5	2	3	0.6	0.2	Bacteria	Chloroflexi	JG30-KF-CM66	Unassigned	Unassigned	Unassigned	Unassigned
OTU_1603	variety_specific	0.25	0	1	1.25	0	2.5	1.75	1.75	3.5	2	0.4	0.4	Bacteria	Chloroflexi	Caldilineae	Caldilineales	Caldilineaceae	Litorilinea	Unassigned
OTU_1611	variety_specific	3.5	3.75	1.75	4.25	3.25	1.5	3	3.25	1.5	2	1	0.2	Bacteria	Chloroflexi	Anaerolineae	Anaerolineales	Anaerolineaceae	Unassigned	Unassigned
OTU_1629	variety_specific	3.25	7.5	4.75	3.75	3.25	0.25	0.25	2.5	2.5	1	1.8	0	Bacteria	Proteobacteria	Alphaproteobacteria	Rhodospirillales	MSB-1E8	Unassigned	Unassigned
OTU_1644	variety_specific	4.5	5	2.75	7	6.25	0.75	1.5	5	1.25	3.5	0.4	0.4	Bacteria	Firmicutes	Bacilli	Bacillales	Thermoactinomycetaceae	Shimazuella	Unassigned
OTU_1653	variety_specific	2.25	2.25	2.75	2.75	4.5	2.75	1	2.5	3.5	1.25	0.6	0.2	Bacteria	Actinobacteria	MB-A2-108	Unassigned	Unassigned	Unassigned	Unassigned
OTU_1658	variety_specific	3.75	2.75	2.75	2.25	3	2.75	2.75	2.5	3.25	2.25	0.4	0.6	Bacteria	Planctomycetes	Planctomycetacia	Planctomycetales	Planctomycetaceae	Gemmata	Unassigned
OTU_1661	variety_specific	20	0.25	0.5	1.25	1	0.25	1.5	1.25	1	0.25	0	0	Bacteria	Saccharibacteria	Unassigned	Unassigned	Unassigned	Unassigned	Unassigned
OTU_1672	variety_specific	5.75	0.5	1	0	0.5	1	1	1.75	1.75	1.25	0.2	0.4	Bacteria	Cyanobacteria	Cyanobacteria	SubsectionIII	FamilyI	Coleofasciculus	Unassigned
OTU_1675	variety_specific	1.5	3.75	0	1.25	0	0.25	0.75	13.25	0.25	2.5	0.4	0.2	Bacteria	Chloroflexi	Anaerolineae	Anaerolineales	Anaerolineaceae	Unassigned	Unassigned
OTU_1700	variety_specific	1.25	1.25	1	1.25	1.25	5.75	4.5	4	7.5	4.75	0.6	1	Bacteria	Chloroflexi	Chloroflexia	Chloroflexales	Roseiflexaceae	Roseiflexus	Unassigned
OTU_1701	variety_specific	2.5	2.25	3.75	1.5	4.25	0.75	0.5	1.5	3.75	1.5	0.2	0.2	Bacteria	Proteobacteria	Betaproteobacteria	SC-I-84	Unassigned	Unassigned	Unassigned
OTU_1722	variety_specific	5	6.25	6.75	6.75	8	0.5	0.25	2.5	3.5	2.5	3.6	0.2	Bacteria	Bacteroidetes	Sphingobacteriia	Sphingobacteriales	Chitinophagaceae	Niastella	Unassigned
OTU_1731	variety_specific	2.75	6.75	2.25	4	4.25	2.75	4.25	6.5	3	1.5	0.8	0.2	Bacteria	Chloroflexi	Anaerolineae	Anaerolineales	Anaerolineaceae	Unassigned	Unassigned
OTU_1737	variety_specific	11	3.75	3.5	2.5	6	1.75	2.5	2.25	0.5	2.75	2.2	0.6	Bacteria	Proteobacteria	Betaproteobacteria	Methylophilales	Methylophilaceae	Unassigned	Unassigned
OTU_1739	variety_specific	0.75	1.5	4.25	6.25	1.25	3.75	3.75	2.25	7.25	5.75	0.4	4.4	Bacteria	Actinobacteria	Acidimicrobiia	Acidimicrobiales	Unassigned	Unassigned	Unassigned
OTU_1741	variety_specific	1.75	2.5	4	1.75	2.5	5.75	4.75	0.75	8	4.25	1.6	1.2	Bacteria	Gemmatimonadetes	Gemmatimonadetes	S0134_terrestrial_group	Unassigned	Unassigned	Unassigned
OTU_1748	variety_specific	2	1.75	1.75	1.5	1	1.5	2	1.75	3.5	2	0.4	0.4	Bacteria	Proteobacteria	Deltaproteobacteria	Oligoflexales	Unassigned	Unassigned	Unassigned
OTU_1749	variety_specific	2	2	2.5	1.5	1.5	3.25	3	2.75	1.25	2.5	0.6	0.2	Bacteria	Unassigned	Unassigned	Unassigned	Unassigned	Unassigned	Unassigned
OTU_1751	variety_specific	0.75	0.25	0	0.5	0	2.75	5.5	2.25	0.75	2.25	0	0.4	Bacteria	Chloroflexi	Anaerolineae	Anaerolineales	Anaerolineaceae	Anaerolinea	Thermobaculum_sp._enrichment_culture_clone_VanCtr100
OTU_1753	variety_specific	6.5	2.25	4.25	0.75	4.25	5.5	3.5	1	1.25	3.75	1	0.4	Bacteria	Armatimonadetes	Unassigned	Unassigned	Unassigned	Unassigned	Unassigned
OTU_1754	variety_specific	3	3.5	3.5	3.5	2.75	1	1	2.75	2	0.75	0.4	0.8	Bacteria	Chloroflexi	Chloroflexia	Herpetosiphonales	Herpetosiphonaceae	Herpetosiphon	Unassigned
OTU_1755	variety_specific	3.5	8.5	4.5	6.5	7.75	3.25	4	3.5	4.5	1	1.2	0.4	Bacteria	Proteobacteria	Alphaproteobacteria	Rhizobiales	Rhizobiales_Incertae_Sedis	Rhizomicrobium	Unassigned
OTU_1756	variety_specific	21	12.5	9	10.5	17.75	2.5	6.75	10	8	13.25	6.2	2.2	Bacteria	Chloroflexi	Anaerolineae	Anaerolineales	Anaerolineaceae	Unassigned	Unassigned
OTU_1759	variety_specific	1.5	3.25	4.25	3.5	3.25	3	0.75	1	2.5	1.75	0.4	0.2	Bacteria	Proteobacteria	Deltaproteobacteria	Myxococcales	Blfdi19	Unassigned	Unassigned
OTU_1762	variety_specific	6	2.75	3	1.5	2.75	2.75	1.25	0.75	2.25	1	1	1	Bacteria	Actinobacteria	Thermoleophilia	Gaiellales	Unassigned	Unassigned	Unassigned
OTU_1773	variety_specific	0.5	0.75	0.25	1	0	1.75	2.5	2	1	1.75	0.2	0.2	Bacteria	Gemmatimonadetes	Gemmatimonadetes	Gemmatimonadales	Gemmatimonadaceae	Unassigned	Unassigned
OTU_1780	variety_specific	1.25	0.5	0.75	1.5	0	1.25	1.5	3	2.25	2.25	0.2	0.2	Bacteria	Actinobacteria	Actinobacteria	Unassigned	Unassigned	Unassigned	Unassigned
OTU_1791	variety_specific	2.75	5	2.75	3.25	8.25	0	0.25	1	3.75	1	1	0	Bacteria	Proteobacteria	Gammaproteobacteria	Legionellales	Coxiellaceae	Aquicella	Unassigned
OTU_1800	variety_specific	0.75	0.5	1.25	1	0	1.75	3	0.5	2	1	0	0.4	Bacteria	Bacteroidetes	Sphingobacteriia	Sphingobacteriales	Sphingobacteriaceae	Solitalea	Unassigned
OTU_1801	variety_specific	4	3.5	3.25	3.5	6.5	0.25	3	1.75	5.5	2.25	1.2	0.4	Bacteria	Planctomycetes	Planctomycetacia	Planctomycetales	Planctomycetaceae	Planctomyces	Unassigned
OTU_1809	variety_specific	6.25	4	3	2	2.75	2.75	4	3.5	3.75	2.75	0.6	1.8	Bacteria	Bacteroidetes	Cytophagia	Cytophagales	Cytophagaceae	Rhodocytophaga	Unassigned
OTU_1814	variety_specific	2.75	1.5	4.75	3	2.5	4.75	3.25	5	3.25	4.25	0.6	1.8	Bacteria	Proteobacteria	Alphaproteobacteria	Rhizobiales	Hyphomicrobiaceae	Rhodoplanes	Unassigned
OTU_1816	variety_specific	2.75	1.5	2.5	1	4	1.5	3	2.5	1.75	1.25	2.4	0.2	Bacteria	Verrucomicrobia	OPB35_soil_group	Unassigned	Unassigned	Unassigned	Unassigned
OTU_1818	variety_specific	2.5	4.25	2	4.75	6.5	1.25	1	0.75	3	1.5	0.6	0.2	Bacteria	Proteobacteria	Deltaproteobacteria	Myxococcales	Sandaracinaceae	Sandaracinus	Unassigned
OTU_1819	variety_specific	11.75	3.25	3	2.75	8.75	0	0	2.25	1.25	2	2.2	0.4	Bacteria	Chloroflexi	Anaerolineae	Anaerolineales	Anaerolineaceae	Unassigned	Unassigned
OTU_1834	variety_specific	4	1.25	3	1	4.5	1.75	1	1.75	1.75	1.25	0.8	0.6	Bacteria	Proteobacteria	Alphaproteobacteria	Rhizobiales	Rhizobiaceae	Kaistia	Unassigned
OTU_1837	variety_specific	6.5	7	2.25	4.5	3.75	12.25	12	11.25	4.75	7.5	1.2	1.2	Bacteria	Acidobacteria	Acidobacteria	Subgroup_6	Unassigned	Unassigned	Unassigned
OTU_1840	variety_specific	2	3	4.25	2.25	5.25	0	0	1	1	1.5	0.8	0	Bacteria	Chloroflexi	Thermomicrobia	AKYG1722	Unassigned	Unassigned	Unassigned
OTU_1843	variety_specific	5.5	5	8.75	4.25	5.75	2	2.25	3.75	2.25	3.25	2.2	1.4	Bacteria	Proteobacteria	Gammaproteobacteria	Xanthomonadales	Unassigned	Unassigned	Unassigned
OTU_1846	variety_specific	8.25	5.5	9	5	7.25	3.5	3	4	7.25	3	1.8	0.4	Bacteria	Proteobacteria	Alphaproteobacteria	Rhizobiales	Hyphomicrobiaceae	Unassigned	Unassigned
OTU_1865	variety_specific	4.25	1.75	2	1.5	1.75	0.5	0.5	2.25	1.25	1	0.2	0	Bacteria	Planctomycetes	Planctomycetacia	Planctomycetales	Planctomycetaceae	Unassigned	Unassigned
OTU_187	variety_specific	76.75	58.75	77	91.75	46.5	123	113.75	132	125.5	142	22.2	36.8	Bacteria	Actinobacteria	Thermoleophilia	Solirubrobacterales	0319-6M6	Unassigned	Unassigned
OTU_1870	variety_specific	4	12.75	8.5	4.25	3.75	3	1.5	4.75	2.5	3.75	2.2	0.6	Bacteria	Bacteroidetes	Sphingobacteriia	Sphingobacteriales	Chitinophagaceae	Taibaiella	Unassigned
OTU_1872	variety_specific	4	1.5	2.75	2.25	3	1.25	1.5	1.25	1	1	0.4	1	Bacteria	Proteobacteria	Gammaproteobacteria	Legionellales	Coxiellaceae	Aquicella	Unassigned
OTU_1874	variety_specific	7.25	4	4	1.25	4.5	0	0	3.5	2.25	2	1.2	0	Bacteria	Armatimonadetes	Unassigned	Unassigned	Unassigned	Unassigned	Unassigned
OTU_1893	variety_specific	5	2.75	2.75	6	1.75	0	0	1.5	0.75	0.75	0.2	0	Bacteria	Chloroflexi	Caldilineae	Caldilineales	Caldilineaceae	Litorilinea	Unassigned
OTU_1900	variety_specific	2.75	1.25	1.75	2.25	1.25	2	1.75	0.25	0.75	0.75	0.8	0	Bacteria	Bacteroidetes	Sphingobacteriia	Sphingobacteriales	Sphingobacteriaceae	Solitalea	Unassigned
OTU_1906	variety_specific	1.75	4	5	8.5	5.5	0	0	0.75	1.75	1	2	0	Bacteria	Proteobacteria	Alphaproteobacteria	Rhodospirillales	MND8	Unassigned	Unassigned
OTU_1907	variety_specific	18	3	2	1	6.5	0.75	2.5	2.75	2	3	2.2	1.4	Bacteria	Bacteroidetes	Cytophagia	Cytophagales	Cytophagaceae	Unassigned	Unassigned
OTU_1915	variety_specific	1	2	1	1.25	0.75	2.25	2	1	1.5	1.75	0.2	0.2	Bacteria	Proteobacteria	Deltaproteobacteria	Unassigned	Unassigned	Unassigned	Unassigned
OTU_1922	variety_specific	2.5	1.5	1.75	4	1	1.75	2.5	2.5	3.5	1	0.4	2	Bacteria	Acidobacteria	Acidobacteria	Subgroup_4	RB41	Unassigned	Unassigned
OTU_1931	variety_specific	0.5	0.75	1.25	2	1.75	2.25	2.25	2.25	1	1.75	0.2	0.2	Bacteria	Chloroflexi	TK10	Unassigned	Unassigned	Unassigned	Unassigned
OTU_1932	variety_specific	8.75	10.75	11.75	8.75	9.75	1.75	2.5	4.75	8	7	3.4	2	Bacteria	Actinobacteria	Thermoleophilia	Solirubrobacterales	480-2	Unassigned	Unassigned
OTU_1933	variety_specific	5.25	3	4	2	6.75	4.5	3.75	3	4.5	3	3.4	0.6	Bacteria	Planctomycetes	OM190	Unassigned	Unassigned	Unassigned	Unassigned
OTU_1936	variety_specific	1.75	1	0.5	1.25	0.25	2.5	1.25	1.25	1.5	1	0	1.4	Bacteria	Chloroflexi	Ardenticatenia	Unassigned	Unassigned	Unassigned	Unassigned
OTU_1939	variety_specific	4.25	3.25	2	3.25	4.5	4	2.75	3.5	3.25	1.75	0.6	0.8	Bacteria	Actinobacteria	Actinobacteria	Streptosporangiales	Streptosporangiaceae	Thermopolyspora	Thermomonospora_sp._S22-23
OTU_1940	variety_specific	2	3	3.25	8.75	3	3.25	3	4.5	6.25	4.5	1.4	1	Bacteria	Acidobacteria	Subgroup_22	Unassigned	Unassigned	Unassigned	Unassigned
OTU_1946	variety_specific	4.5	3.25	3.25	6.25	4.75	3	4	3.75	2	2.75	1.4	0.8	Bacteria	Firmicutes	Bacilli	Bacillales	Paenibacillaceae	Paenibacillus	Paenibacillus_glucanolyticus
OTU_1947	variety_specific	0.25	0	0.5	1	0	2.75	3	2.75	2.5	3.5	0	0.2	Bacteria	Chloroflexi	KD4-96	Unassigned	Unassigned	Unassigned	Unassigned
OTU_1961	variety_specific	1.5	0.75	1.25	0.5	0	1.75	4.25	2	1.75	1.75	0.4	0.6	Bacteria	Chloroflexi	Anaerolineae	Anaerolineales	Anaerolineaceae	Unassigned	Unassigned
OTU_1971	variety_specific	0.75	0.5	1.75	0.25	0	14.25	8	3.75	3.5	5.5	2	2.4	Bacteria	Proteobacteria	Deltaproteobacteria	Desulfuromonadales	Geobacteraceae	Geobacter	Unassigned
OTU_198	variety_specific	41	30	24.75	32.25	26.25	20.75	15.5	44.5	25.25	18.25	22.6	9.2	Bacteria	Acidobacteria	Acidobacteria	Subgroup_4	Unknown_Family	Blastocatella	Unassigned
OTU_1997	variety_specific	0.25	1	0.5	1	0	4.25	1	1.75	1	2.5	0.2	0.4	Bacteria	Chloroflexi	Chloroflexia	Chloroflexales	Roseiflexaceae	Roseiflexus	Unassigned
OTU_2030	variety_specific	0	1.25	0.75	2.25	1	2	1.25	1.5	0.5	0.75	0.2	1.4	Bacteria	Actinobacteria	Actinobacteria	Corynebacteriales	Nocardiaceae	Rhodococcus	Rhodococcus_maanshanensis
OTU_2031	variety_specific	1.75	1.75	1.75	2.25	2.5	1.5	8	2.25	2.25	2.5	1	0.4	Bacteria	Chloroflexi	Anaerolineae	Anaerolineales	Anaerolineaceae	Unassigned	Unassigned
OTU_2036	variety_specific	7.5	3.5	2.25	2.5	2	0.25	0.5	2.5	2.5	1.75	1.4	0.4	Bacteria	Actinobacteria	Actinobacteria	Frankiales	Sporichthyaceae	Sporichthya	Unassigned
OTU_2044	variety_specific	5.25	2.5	4.25	2.5	4.25	2.75	1.5	1.75	3	4	1.2	0.4	Bacteria	Proteobacteria	Deltaproteobacteria	Bdellovibrionales	Bdellovibrionaceae	OM27_clade	Unassigned
OTU_2046	variety_specific	9	0.75	1	0.5	7.5	9	1.25	3.5	0.75	1	0	0.2	Bacteria	Saccharibacteria	Unassigned	Unassigned	Unassigned	Unassigned	Unassigned
OTU_2061	variety_specific	0.5	0.75	0.5	1	1	1.25	1.25	3.25	2	2.25	0.4	0.2	Bacteria	Actinobacteria	Thermoleophilia	Solirubrobacterales	Patulibacteraceae	Patulibacter	Unassigned
OTU_2062	variety_specific	2	2.5	3.75	3	0.75	4	2	5	2.75	2.25	0.8	0.6	Bacteria	Armatimonadetes	Armatimonadia	Armatimonadales	Unassigned	Unassigned	Unassigned
OTU_2068	variety_specific	5.25	5.5	3.75	4	10	2	2.5	3.5	2.75	3.5	1.8	2.2	Bacteria	Proteobacteria	Deltaproteobacteria	Myxococcales	Haliangiaceae	Haliangium	Unassigned
OTU_2073	variety_specific	0.5	0	0.75	0.75	0	1.5	3	1	1	2	0.2	0.2	Bacteria	Chloroflexi	Anaerolineae	Anaerolineales	Anaerolineaceae	Unassigned	Unassigned
OTU_2077	variety_specific	0	0	0	0	0	5.75	3.75	0	0.25	0	0	0.2	Bacteria	Acidobacteria	Holophagae	Holophagales	Holophagaceae	Holophaga	Unassigned
OTU_2078	variety_specific	4.75	6.75	5	4.25	5.5	1	1	2.75	2.75	3.25	1.4	0.6	Bacteria	Proteobacteria	Alphaproteobacteria	Rhodobacterales	Rhodobacteraceae	Unassigned	Unassigned
OTU_2082	variety_specific	1.25	3.75	1.25	2.75	6.75	1.25	1.25	4	1.5	2	0.2	0.2	Bacteria	Firmicutes	Bacilli	Bacillales	Bacillaceae	Bacillus	Unassigned
OTU_2089	variety_specific	0.75	0.5	1.25	0.25	0.25	2.25	1.25	1	1.25	1.25	0.6	0	Bacteria	Proteobacteria	TA18	Unassigned	Unassigned	Unassigned	Unassigned
OTU_2091	variety_specific	1	0.75	0.75	1.75	2.25	1	1.5	0.5	0.5	1	0.2	0	Bacteria	Chloroflexi	Anaerolineae	Anaerolineales	Anaerolineaceae	Unassigned	Unassigned
OTU_2099	variety_specific	3.25	1.5	0.25	0.75	5.25	0.25	0	0.75	0.25	0.75	0.8	0	Bacteria	Acidobacteria	Acidobacteria	Subgroup_4	Unknown_Family	Blastocatella	Unassigned
OTU_2111	variety_specific	1.75	1.75	1	0.75	1.25	0.25	1.25	2	1	4.75	0.6	0.2	Bacteria	Chloroflexi	Anaerolineae	Anaerolineales	Anaerolineaceae	Unassigned	Unassigned
OTU_2116	variety_specific	0	1.25	2.5	1.25	3	0.75	1.5	0.75	1.5	0.75	0.4	0	Bacteria	Proteobacteria	Deltaproteobacteria	Myxococcales	BIrii41	Unassigned	Unassigned
OTU_2121	variety_specific	0.25	0.25	0	0.25	0	3.25	2.5	1.25	0.75	0	0	0.4	Bacteria	Acidobacteria	Acidobacteria	Subgroup_25	Unassigned	Unassigned	Unassigned
OTU_2125	variety_specific	4	7	4.5	6.25	9	2.25	2.25	3.25	4.25	4.5	2	2.8	Bacteria	Actinobacteria	Actinobacteria	Frankiales	Unassigned	Unassigned	Unassigned
OTU_2138	variety_specific	2.5	1	4	0.5	4	0.5	1.75	1.75	1.5	2.25	0.6	0	Bacteria	Bacteroidetes	Sphingobacteriia	Sphingobacteriales	Sphingobacteriaceae	Unassigned	Unassigned
OTU_2142	variety_specific	1.25	0.5	3	2	0.25	2	3	1.75	5	1.75	1	0.8	Bacteria	Actinobacteria	Acidimicrobiia	Acidimicrobiales	Unassigned	Unassigned	Unassigned
OTU_2144	variety_specific	9	2	4.75	4.25	5.5	4.25	6.75	2.5	9.25	7.5	6	1.2	Bacteria	Verrucomicrobia	OPB35_soil_group	Unassigned	Unassigned	Unassigned	Unassigned
OTU_2145	variety_specific	0.5	0.5	0.75	1	0.5	1.25	1	2.75	1	1	0.2	0.2	Bacteria	Deinococcus-Thermus	Deinococci	Deinococcales	Deinococcaceae	Unassigned	Unassigned
OTU_2148	variety_specific	0.5	0	1	0.25	0	2	2.75	0.25	2.5	1.5	0	0.2	Bacteria	Chloroflexi	Anaerolineae	Anaerolineales	Anaerolineaceae	Unassigned	Unassigned
OTU_2150	variety_specific	4.5	7.5	3.25	1.75	8.5	0	0.25	2.75	1.5	1	2	0	Bacteria	Planctomycetes	Planctomycetacia	Planctomycetales	Planctomycetaceae	Unassigned	Unassigned
OTU_2151	variety_specific	5.25	3	1	0.25	4.25	0	0	0.5	0.25	1.5	0.6	0	Bacteria	Acidobacteria	Acidobacteria	Subgroup_25	Unassigned	Unassigned	Unassigned
OTU_2154	variety_specific	4.5	7.5	3.75	4.75	4.75	0	0	1.75	1.5	1.5	1	0.2	Bacteria	Actinobacteria	Actinobacteria	Streptosporangiales	Streptosporangiaceae	Unassigned	Unassigned
OTU_2164	variety_specific	1.75	0.25	0.75	0.25	0.25	1.25	1.25	0	1	2	0	0.2	Bacteria	Cyanobacteria	Cyanobacteria	Unassigned	Unassigned	Unassigned	Unassigned
OTU_2166	variety_specific	2	2	1.5	1	0.25	1.5	1.75	4.25	0.75	1.5	0.2	0.4	Bacteria	Planctomycetes	Planctomycetacia	Planctomycetales	Planctomycetaceae	Unassigned	Unassigned
OTU_2167	variety_specific	3.5	6.75	5.5	4.5	5.5	1.25	1.5	4	2	2.25	1.6	0.6	Bacteria	Proteobacteria	Gammaproteobacteria	Xanthomonadales	Unassigned	Unassigned	Unassigned
OTU_2172	variety_specific	3.5	0.75	2	1.5	2	0.25	1.5	1	0.75	0.25	0.4	0.2	Bacteria	Chloroflexi	Chloroflexia	Kallotenuales	AKIW781	Unassigned	Unassigned
OTU_2179	variety_specific	3.25	6.5	2	3.25	1.5	2.75	1.5	4.25	0.75	5.75	1.4	0.6	Bacteria	Bacteroidetes	Sphingobacteriia	Sphingobacteriales	Chitinophagaceae	Niastella	Unassigned
OTU_2184	variety_specific	0.25	0.25	1	0.25	0	1.25	4	1.25	1	1.75	0.4	0.2	Bacteria	Actinobacteria	Thermoleophilia	Gaiellales	Unassigned	Unassigned	Unassigned
OTU_2185	variety_specific	1	2	1.25	0.25	1	1	0.75	0.75	1.25	1	0.2	0.4	Bacteria	Proteobacteria	Deltaproteobacteria	Myxococcales	Polyangiaceae	Sorangium	Unassigned
OTU_2199	variety_specific	3.5	3	3	4.5	4	1.75	0.75	2.75	0.5	1.25	0.8	1.2	Bacteria	Firmicutes	Bacilli	Bacillales	Thermoactinomycetaceae	Planifilum	Unassigned
OTU_22	variety_specific	238.25	339.25	275.5	254	342	171	147.75	196	216.25	190.5	142.6	87.2	Bacteria	Proteobacteria	Alphaproteobacteria	Rhodospirillales	Rhodospirillaceae	Unassigned	Unassigned
OTU_2204	variety_specific	2.75	3	2	2.25	2.5	0	0	1.5	1.25	1	1	0	Bacteria	Actinobacteria	Thermoleophilia	Gaiellales	Unassigned	Unassigned	Unassigned
OTU_2207	variety_specific	4.25	1.25	2	2.25	3	0	0	0.75	1.5	0	0.2	0	Bacteria	Chloroflexi	Anaerolineae	Anaerolineales	Anaerolineaceae	Unassigned	Unassigned
OTU_2214	variety_specific	0.5	0.5	0.25	0.5	0	1.5	0.75	0.75	0	0.25	0	0	Bacteria	Bacteroidetes	Sphingobacteriia	Sphingobacteriales	Chitinophagaceae	Unassigned	Unassigned
OTU_2236	variety_specific	4.25	4.75	5.75	5.5	4	2.5	2.5	3.75	3.5	4	0.6	0.4	Bacteria	Unassigned	Unassigned	Unassigned	Unassigned	Unassigned	Unassigned
OTU_2237	variety_specific	3.75	3.25	2	4.25	4	2.75	1	3.5	4.5	2	1.2	0.4	Bacteria	Planctomycetes	Phycisphaerae	WD2101_soil_group	Unassigned	Unassigned	Unassigned
OTU_2244	variety_specific	0.75	0.75	1.5	0.75	0.5	2	1.5	1.75	0.75	2	0	0.4	Bacteria	Planctomycetes	Planctomycetacia	Planctomycetales	Planctomycetaceae	Unassigned	Unassigned
OTU_2250	variety_specific	2.25	2.75	3.25	4.5	2	0	0	1	2	0.25	1	0	Bacteria	Firmicutes	Bacilli	Bacillales	Thermoactinomycetaceae	Unassigned	Unassigned
OTU_2251	variety_specific	2	1.25	2.75	1.5	4.25	0	0	0.75	1	0.25	0.6	0.4	Bacteria	Chloroflexi	Anaerolineae	Anaerolineales	Anaerolineaceae	Unassigned	Unassigned
OTU_2255	variety_specific	2.75	1.25	2	0.75	1.25	1	0.25	0.75	1.25	1.25	0.2	0	Bacteria	Chloroflexi	Chloroflexia	Chloroflexales	Roseiflexaceae	Roseiflexus	Unassigned
OTU_2259	variety_specific	0.5	0.25	1.25	0	0	2	3.25	0.75	0.5	1.25	0	0.2	Bacteria	Acidobacteria	Acidobacteria	Subgroup_4	11-24	Unassigned	Unassigned
OTU_2260	variety_specific	1.25	0	1.5	0	0	0.25	1.25	1	2.5	6.75	0	0.8	Bacteria	Cyanobacteria	Cyanobacteria	SubsectionIII	FamilyI	Microcoleus	Unassigned
OTU_2267	variety_specific	2	3.5	5.5	5.5	4	1	2.75	3	2.25	1.5	0.2	0.2	Bacteria	Proteobacteria	Alphaproteobacteria	Rhizobiales	Xanthobacteraceae	Starkeya	Thiobacillus_sp._104
OTU_2270	variety_specific	1	3	0.5	1	1.25	0	0.25	1	2.25	1.5	0.4	0	Bacteria	Planctomycetes	Planctomycetacia	Planctomycetales	Planctomycetaceae	Unassigned	Unassigned
OTU_2274	variety_specific	2	0.5	0.25	2.25	2.25	0.25	2.25	0.75	1	0.5	0.6	0	Bacteria	Cyanobacteria	Melainabacteria	Obscuribacterales	Unassigned	Unassigned	Unassigned
OTU_2277	variety_specific	2.5	5.75	1	5.5	2	0.75	0.75	2.25	1.75	2	1	0.4	Bacteria	Bacteroidetes	Cytophagia	Cytophagales	Cytophagaceae	Unassigned	Unassigned
OTU_2278	variety_specific	3.75	3.25	1	2.75	2.25	0.75	0	1.5	1.75	0.75	0.4	0.2	Bacteria	Planctomycetes	Phycisphaerae	WD2101_soil_group	Unassigned	Unassigned	Unassigned
OTU_2279	variety_specific	4.5	1.5	0.75	2.25	3.25	0	0	1.25	0.75	0.75	0.4	0.2	Bacteria	Actinobacteria	MB-A2-108	Unassigned	Unassigned	Unassigned	Unassigned
OTU_2292	variety_specific	7	3.25	1.25	2	5	0.75	1	1.75	1.25	1.25	1	0.8	Bacteria	Planctomycetes	Planctomycetacia	Planctomycetales	Planctomycetaceae	Pirellula	Unassigned
OTU_2298	variety_specific	1.5	2.25	2.25	1	5.25	0	0	1.5	0.5	0.5	0.4	0	Bacteria	Planctomycetes	Planctomycetacia	Planctomycetales	Planctomycetaceae	Pirellula	Unassigned
OTU_2301	variety_specific	4.75	3.25	1.25	1	1	0	0	1.75	0	0.75	0.4	0	Bacteria	Bacteroidetes	Sphingobacteriia	Sphingobacteriales	Sphingobacteriaceae	Olivibacter	benzo[a]pyrene-degrading_bacterium_BPC8
OTU_2304	variety_specific	2	2.5	1	1.5	4.5	0	0	1.25	1.25	1.25	0.6	0	Bacteria	Proteobacteria	Gammaproteobacteria	Legionellales	Coxiellaceae	Coxiella	Unassigned
OTU_2305	variety_specific	3	1.5	1	0	6	0	0	2.25	0.5	0	1.6	0	Bacteria	Gemmatimonadetes	Gemmatimonadetes	AT425-EubC11_terrestrial_group	Unassigned	Unassigned	Unassigned
OTU_2307	variety_specific	5.75	11.5	9	9.25	3.5	4.75	4.25	8.5	9.5	6	2.8	3.2	Bacteria	Actinobacteria	Thermoleophilia	Gaiellales	Unassigned	Unassigned	Unassigned
OTU_2311	variety_specific	0.75	25.25	54	0.75	17.25	9	5.25	1.5	18.5	13.5	10.6	3.6	Bacteria	Proteobacteria	Gammaproteobacteria	Enterobacteriales	Enterobacteriaceae	Serratia	gamma_proteobacterium_RBE1CD-99
OTU_2313	variety_specific	0.75	0	0.5	0.75	0	0.25	1	1	2	3.5	0	0.2	Bacteria	Proteobacteria	Deltaproteobacteria	Bdellovibrionales	Bdellovibrionaceae	Bdellovibrio	Unassigned
OTU_2314	variety_specific	8.5	8.25	7.25	9.25	4	16.25	13.25	13.25	10.25	12.5	1.8	3.4	Bacteria	Actinobacteria	Thermoleophilia	Gaiellales	Unassigned	Unassigned	Unassigned
OTU_2318	variety_specific	3.25	3	4.25	0.5	7.5	0	0.5	1	0.5	1.75	1.2	1	Bacteria	Actinobacteria	Acidimicrobiia	Acidimicrobiales	Unassigned	Unassigned	Unassigned
OTU_2327	variety_specific	0	0	0.25	0.25	0	2.75	1	0	0.25	0	0	0	Bacteria	Chloroflexi	Chloroflexia	Chloroflexales	Roseiflexaceae	Roseiflexus	Chloroflexaceae_bacterium_sp-jj-1
OTU_2332	variety_specific	1.25	2.25	2.75	2	0.75	0.5	0.5	0.5	1	1.5	1.6	0	Bacteria	Proteobacteria	Betaproteobacteria	SC-I-84	Unassigned	Unassigned	Unassigned
OTU_2340	variety_specific	0	0	0	0	0	0.5	6.75	0	0	0	0	0	Bacteria	Proteobacteria	Alphaproteobacteria	Sphingomonadales	Sphingomonadaceae	Sphingomonas	Unassigned
OTU_2342	variety_specific	1.75	1.75	4.25	0.5	1.25	0	0	2	0.75	0.75	0.4	0.4	Bacteria	Armatimonadetes	Unassigned	Unassigned	Unassigned	Unassigned	Unassigned
OTU_2343	variety_specific	3.25	7.25	5.25	5.25	4.75	1.5	1.25	3	4.5	1.25	0.6	0.6	Bacteria	Proteobacteria	Deltaproteobacteria	Myxococcales	Sandaracinaceae	Unassigned	Unassigned
OTU_2355	variety_specific	0.75	0	0	0.5	0	1.25	1.25	0.75	0.75	4	0	0	Bacteria	Chloroflexi	Anaerolineae	Anaerolineales	Anaerolineaceae	Unassigned	Unassigned
OTU_2359	variety_specific	3.75	3.75	1.75	5.5	3.5	0	0.75	2.25	1.5	1	1	0.6	Bacteria	Chloroflexi	Chloroflexia	Chloroflexales	Roseiflexaceae	Roseiflexus	Unassigned
OTU_2368	variety_specific	0.5	1.5	1.5	0.5	0.75	1.5	0.75	0.5	1	0.5	0	0	Bacteria	Bacteroidetes	Cytophagia	Order_II	Rhodothermaceae	Unassigned	Unassigned
OTU_2370	variety_specific	0.25	0.25	0	1.25	0	0.5	0.75	1.25	1.25	1.75	0	2	Bacteria	Proteobacteria	Deltaproteobacteria	Myxococcales	Blfdi19	Unassigned	Unassigned
OTU_2386	variety_specific	3.75	3.25	6.75	5	3.75	3	5.5	3.5	5.75	6.25	1	2	Bacteria	Proteobacteria	Deltaproteobacteria	Myxococcales	Haliangiaceae	Haliangium	Unassigned
OTU_2393	variety_specific	1.25	2	0.75	2.25	0.5	4	1.5	1.5	3.25	3	0.2	0.2	Bacteria	Proteobacteria	Deltaproteobacteria	Unassigned	Unassigned	Unassigned	Unassigned
OTU_2403	variety_specific	1.75	0.25	0.5	1.25	0.5	0	1	2	1.25	3.75	0	0	Bacteria	Chloroflexi	Chloroflexia	Chloroflexales	Chloroflexaceae	Candidatus_Chloroploca	Unassigned
OTU_2406	variety_specific	2.75	1	2	0.75	2.75	1	0	1.25	1.5	0.75	0	0	Bacteria	Cyanobacteria	ML635J-21	Unassigned	Unassigned	Unassigned	Unassigned
OTU_2410	variety_specific	4.5	2	3.5	1.25	5.5	0.5	0.75	2	2.5	2.5	1	0.6	Bacteria	Acidobacteria	Acidobacteria	Acidobacteriales	Acidobacteriaceae_[Subgroup_1]	Unassigned	Unassigned
OTU_2423	variety_specific	34.5	27.75	29.25	14.5	19.5	56	25.5	31.75	16.75	33.5	10.6	4	Bacteria	Proteobacteria	Betaproteobacteria	Burkholderiales	Oxalobacteraceae	Massilia	beta_proteobacterium_4-80
OTU_2427	variety_specific	0.75	4.25	2.75	1	0.75	0.25	0.75	1.75	1.5	1.75	0.4	0.8	Bacteria	Chloroflexi	Anaerolineae	Anaerolineales	Anaerolineaceae	Unassigned	Unassigned
OTU_2432	variety_specific	0.25	1.25	1	2.25	1.5	1	2	1.5	0.75	1.5	0.8	0	Bacteria	Chloroflexi	Caldilineae	Caldilineales	Caldilineaceae	Unassigned	Unassigned
OTU_2436	variety_specific	6	3	3.5	2.5	6.25	2	1.75	1.25	1.25	1.75	1.2	0	Bacteria	Proteobacteria	Gammaproteobacteria	Legionellales	Legionellaceae	Legionella	Unassigned
OTU_2439	variety_specific	1.75	0.5	1.25	1	3.5	2.25	1	0.25	0.5	1	0.4	0	Bacteria	Chloroflexi	Unassigned	Unassigned	Unassigned	Unassigned	Unassigned
OTU_2440	variety_specific	3.75	2.5	4.75	1.5	3	4.75	5.5	1	1.75	2.25	0.6	0	Bacteria	Proteobacteria	Alphaproteobacteria	Rhodospirillales	AKYH478	Unassigned	Unassigned
OTU_2443	variety_specific	2.25	0.75	1.5	0.75	1.5	2.75	2.25	1.75	1.75	3	0.6	0.2	Bacteria	Chloroflexi	Chloroflexia	Chloroflexales	Oscillochloridaceae	Oscillochloris	Unassigned
OTU_2447	variety_specific	2.25	1.25	2	0.5	1	0.75	0.75	0.75	0.75	1	0.2	0	Bacteria	Chloroflexi	TK10	Unassigned	Unassigned	Unassigned	Unassigned
OTU_2448	variety_specific	0.25	1.25	0.25	0	0	2.5	0.75	2.75	1	2	0	0.2	Bacteria	Chloroflexi	Chloroflexia	Chloroflexales	Roseiflexaceae	Roseiflexus	Unassigned
OTU_2453	variety_specific	7.75	7.75	4.25	11.75	3.75	6.25	8.25	16.5	9.75	11	2.8	2.2	Bacteria	Acidobacteria	Acidobacteria	Subgroup_6	Unassigned	Unassigned	Unassigned
OTU_2458	variety_specific	4	2.75	3.75	1.75	2.5	1.75	4.5	1.5	2.75	0.75	0.6	0	Bacteria	Proteobacteria	Deltaproteobacteria	Bdellovibrionales	Bacteriovoracaceae	Peredibacter	Unassigned
OTU_2466	variety_specific	0.25	0	1.25	1	0	2	0.75	1.25	0.75	1	0	0	Bacteria	Proteobacteria	Deltaproteobacteria	Oligoflexales	Oligoflexaceae	Unassigned	Unassigned
OTU_2468	variety_specific	0	0.25	1.5	1	1	3	2.5	1	3.5	2.25	0.8	0.4	Bacteria	Proteobacteria	Deltaproteobacteria	Myxococcales	Sandaracinaceae	Unassigned	Unassigned
OTU_2470	variety_specific	0.25	2.25	0.25	0.25	0.5	2.5	1	2.5	1	1.75	0.2	0.8	Bacteria	Acidobacteria	Holophagae	Subgroup_10	Sva0725	Unassigned	Unassigned
OTU_2496	variety_specific	0.75	1.75	0.25	1	2	0.25	0.25	1.25	1.5	1	0.2	0	Bacteria	Hydrogenedentes	Unassigned	Unassigned	Unassigned	Unassigned	Unassigned
OTU_250	variety_specific	21.5	29	33.5	32.75	27.25	21.75	19	28	40	24.25	16.6	7.4	Bacteria	Proteobacteria	Betaproteobacteria	Burkholderiales	Alcaligenaceae	Unassigned	Unassigned
OTU_2501	variety_specific	0	0.75	1	1	0	1.5	2	0.75	1.5	1.75	0	0	Bacteria	Actinobacteria	Acidimicrobiia	Acidimicrobiales	Acidimicrobiaceae	Unassigned	Unassigned
OTU_2514	variety_specific	0.75	0	2.25	0.25	0	0.25	0.5	1.25	0.5	0	0	0.2	Bacteria	Proteobacteria	Alphaproteobacteria	Sphingomonadales	Sphingomonadaceae	Sphingomonas	Unassigned
OTU_2518	variety_specific	4.75	3.25	5.25	1.25	10.75	3.25	3.25	3.5	4	2	1.4	0.2	Bacteria	Planctomycetes	Planctomycetacia	Planctomycetales	Planctomycetaceae	Gemmata	Unassigned
OTU_2521	variety_specific	0.25	1.25	0.75	0.5	0.5	1.75	2.75	1.25	2	0.5	0.4	0.2	Bacteria	Actinobacteria	Acidimicrobiia	Acidimicrobiales	Unassigned	Unassigned	Unassigned
OTU_2524	variety_specific	0.25	0.25	0.25	0.5	0	0.75	1.25	1.25	1	1.75	0	0	Bacteria	Chloroflexi	Anaerolineae	Anaerolineales	Anaerolineaceae	Unassigned	Unassigned
OTU_2526	variety_specific	1.75	2	1.25	4.25	2.25	0.5	0	1.75	0.75	0	0.2	0.2	Bacteria	Planctomycetes	Phycisphaerae	WD2101_soil_group	Unassigned	Unassigned	Unassigned
OTU_2527	variety_specific	1.5	2.25	1	1	2.75	1.75	4	1.75	0.75	2.5	0.4	0.4	Bacteria	Planctomycetes	Planctomycetacia	Planctomycetales	Planctomycetaceae	Unassigned	Unassigned
OTU_2529	variety_specific	2	2	3.25	1.75	1.5	0	0	1	2.75	1.5	0.6	0	Bacteria	Chloroflexi	JG30-KF-CM66	Unassigned	Unassigned	Unassigned	Unassigned
OTU_2537	variety_specific	1.5	1.5	1	2.75	4.5	1.75	0.25	1.25	4.25	2.75	0.6	0.4	Bacteria	Bacteroidetes	Cytophagia	Cytophagales	Cytophagaceae	Ohtaekwangia	Unassigned
OTU_2544	variety_specific	1	0.75	0.25	0.75	0	3.75	2.25	1	1.75	2.25	0	0.2	Bacteria	Chloroflexi	Dehalococcoidia	Unassigned	Unassigned	Unassigned	Unassigned
OTU_2556	variety_specific	0.5	0.75	0.25	0.25	0	1	1.25	2	1	1.25	0	0	Bacteria	Proteobacteria	Alphaproteobacteria	Rhodospirillales	Rhodospirillaceae	Unassigned	Unassigned
OTU_2559	variety_specific	3.5	4.5	2.5	4	5.75	3	7.25	3.75	4	3	1.6	0.4	Bacteria	Chloroflexi	Anaerolineae	Anaerolineales	Anaerolineaceae	Unassigned	Unassigned
OTU_2562	variety_specific	2	1.75	2.75	1.25	1.75	0	0	1.25	1.25	0.75	0.2	0.2	Bacteria	Proteobacteria	Gammaproteobacteria	NKB5	Unassigned	Unassigned	Unassigned
OTU_2574	variety_specific	5.25	1.75	1.5	0.25	3.75	0.25	0	2	0.75	0.25	1.8	0	Bacteria	Chloroflexi	Anaerolineae	Anaerolineales	Anaerolineaceae	Unassigned	Unassigned
OTU_2581	variety_specific	1	2.5	3	3	4.5	0.75	0.25	2.5	1.5	0.5	0.6	1	Bacteria	Acidobacteria	Acidobacteria	Subgroup_3	Unknown_Family	Bryobacter	Unassigned
OTU_2584	variety_specific	2.25	2.5	1.5	3.25	3.25	0	0	1.75	0.5	0.25	0.8	0	Bacteria	Chloroflexi	Anaerolineae	Anaerolineales	Anaerolineaceae	Unassigned	Unassigned
OTU_2588	variety_specific	9.5	3.25	5	5	8	0	0	2	1.5	2.25	1.2	0.6	Bacteria	Chloroflexi	Ardenticatenia	Ardenticatenales	Unassigned	Unassigned	Unassigned
OTU_2596	variety_specific	1.75	1	0.25	0.25	1	1	2	0.25	0.75	0.25	0	0	Bacteria	Firmicutes	Negativicutes	Selenomonadales	Acidaminococcaceae	Phascolarctobacterium	Unassigned
OTU_26	variety_specific	81.5	75.75	67	59.5	51.25	321	113.5	104	61.75	102.25	50.4	34.2	Bacteria	Proteobacteria	Betaproteobacteria	Burkholderiales	Oxalobacteraceae	Massilia	Unassigned
OTU_2602	variety_specific	3.25	0.75	0.75	0.75	1.5	0.25	1	1.75	0.75	0.75	0.2	0.4	Bacteria	Planctomycetes	Planctomycetacia	Planctomycetales	Planctomycetaceae	Pirellula	Unassigned
OTU_2609	variety_specific	1.5	2.5	1.5	1.5	1	3.25	3	1.75	2.75	2.25	0.2	0.4	Bacteria	Proteobacteria	Deltaproteobacteria	Myxococcales	Haliangiaceae	Haliangium	Unassigned
OTU_2611	variety_specific	2.25	0.5	0	1	0.25	0.5	3	0.75	0.5	0.5	0	0	Bacteria	Saccharibacteria	Unassigned	Unassigned	Unassigned	Unassigned	Unassigned
OTU_2618	variety_specific	1	4.75	6.25	4.25	5	0	0	0.75	0.75	0.5	1.4	0.2	Bacteria	Planctomycetes	Planctomycetacia	Planctomycetales	Planctomycetaceae	Unassigned	Unassigned
OTU_2627	variety_specific	2.75	1.5	1.25	1.5	3.5	1.75	0.75	0	1	0.5	0.2	0	Bacteria	Proteobacteria	Deltaproteobacteria	Bdellovibrionales	Bacteriovoracaceae	Peredibacter	Bdellovibrio_sp._SRP1
OTU_2628	variety_specific	0	0	0.25	0	0	3	2.25	1.25	0.75	1	0.4	0.2	Bacteria	Proteobacteria	Betaproteobacteria	Rhodocyclales	Rhodocyclaceae	Unassigned	Unassigned
OTU_2632	variety_specific	0	0.5	0.5	0	0.25	2.25	1.25	0.5	1	0.75	0.2	0	Bacteria	Unassigned	Unassigned	Unassigned	Unassigned	Unassigned	Unassigned
OTU_2635	variety_specific	0.75	0.25	0.25	0.5	0	1	2.75	0.25	1.75	1.25	0.6	0.2	Bacteria	Proteobacteria	Deltaproteobacteria	Myxococcales	Blfdi19	Anaeromyxobacter_dehalogenans	Unassigned
OTU_2642	variety_specific	0.5	0.25	1.25	0.75	0	1.5	2	0.25	2	1.75	0	0.2	Bacteria	Verrucomicrobia	Opitutae	Opitutales	Opitutaceae	Opitutus	Unassigned
OTU_2646	variety_specific	0.5	0.75	0.25	1.25	0	1.25	0.75	0.5	1.5	0.5	0	0.2	Bacteria	Chloroflexi	Caldilineae	Caldilineales	Caldilineaceae	Litorilinea	Unassigned
OTU_2655	variety_specific	1.75	3.25	5.5	3	2.25	2	1.25	3	5.75	2.5	0.8	0.4	Bacteria	Proteobacteria	Deltaproteobacteria	Myxococcales	BIrii41	Unassigned	Unassigned
OTU_2666	variety_specific	1.75	0.75	1	0.5	1.5	3.75	12	2.25	4.75	2.25	0.6	1.2	Bacteria	Proteobacteria	Deltaproteobacteria	Myxococcales	Sandaracinaceae	Unassigned	Unassigned
OTU_267	variety_specific	35.25	81	40	86	47.5	23	23	60	33	33.5	25.2	18.8	Bacteria	Acidobacteria	Acidobacteria	Subgroup_6	Unassigned	Unassigned	Unassigned
OTU_2672	variety_specific	1.25	1.5	3.5	1.5	1.75	3.5	3	0.25	1.5	2	0.4	1	Bacteria	Acidobacteria	Acidobacteria	Subgroup_17	Unassigned	Unassigned	Unassigned
OTU_2678	variety_specific	0.25	1.25	0.75	1.5	0	3.75	5.75	2	3	2.25	0.2	0.6	Bacteria	Chloroflexi	Anaerolineae	Anaerolineales	Anaerolineaceae	Unassigned	Unassigned
OTU_2679	variety_specific	17.25	12.5	13.5	13	10	20	27	17.25	16	19	4.8	4.8	Bacteria	Actinobacteria	Acidimicrobiia	Acidimicrobiales	Iamiaceae	Iamia	Unassigned
OTU_2681	variety_specific	0.75	0.5	1.25	0.25	0.25	0.75	0.5	0.5	0	2	0.4	0	Bacteria	Proteobacteria	Alphaproteobacteria	Caulobacterales	Caulobacteraceae	Unassigned	Unassigned
OTU_2687	variety_specific	1.25	0	1	0.5	0	1	1	1	0.25	1	0	0.2	Bacteria	Firmicutes	OPB54	Unassigned	Unassigned	Unassigned	Unassigned
OTU_269	variety_specific	63.75	57.25	73	62.5	72.75	116.25	100.25	58.25	133.5	94	38.4	35.4	Bacteria	Proteobacteria	Betaproteobacteria	Nitrosomonadales	Nitrosomonadaceae	Unassigned	Unassigned
OTU_2693	variety_specific	1.25	0.5	0.25	0	0.25	1.5	2.75	0.25	1.75	1.5	0	0.4	Bacteria	Planctomycetes	Planctomycetacia	Planctomycetales	Planctomycetaceae	Unassigned	Unassigned
OTU_2696	variety_specific	4.25	1.5	4.75	1.25	5.75	0.25	0.25	1.25	1.75	0.75	0.6	0	Bacteria	Acidobacteria	Acidobacteria	Subgroup_4	11-24	Unassigned	Unassigned
OTU_27	variety_specific	219	313.75	238.5	281.25	282.25	137	131	208.5	187.75	165.5	124.6	65.4	Bacteria	Proteobacteria	Gammaproteobacteria	Xanthomonadales	Xanthomonadales_Incertae_Sedis	Steroidobacter	Unassigned
OTU_2700	variety_specific	0.5	4.25	0.75	6.25	9	0	0	3	0.25	0.25	0	0	Bacteria	Saccharibacteria	Unassigned	Unassigned	Unassigned	Unassigned	Unassigned
OTU_2710	variety_specific	0.75	1	0.75	1	2.75	0	0	0.25	0.25	0	0	0	Bacteria	Planctomycetes	Planctomycetacia	Planctomycetales	Planctomycetaceae	Planctomyces	Unassigned
OTU_2711	variety_specific	6.5	5	3.75	3.75	5.75	1.5	4.75	3.25	3	3.25	1.2	0.8	Bacteria	Proteobacteria	Deltaproteobacteria	Bdellovibrionales	Bacteriovoracaceae	Peredibacter	Unassigned
OTU_2721	variety_specific	3.25	2.5	3.75	4	3.25	5.25	2.75	3.75	4.75	7.25	2.4	1	Bacteria	Proteobacteria	Alphaproteobacteria	Rhodospirillales	Rhodospirillales_Incertae_Sedis	Candidatus_Alysiosphaera	Unassigned
OTU_274	variety_specific	30.25	45.75	33.75	42.5	50	17.25	14.75	22.75	29	19	14.6	6.8	Bacteria	Acidobacteria	Acidobacteria	Subgroup_3	Unknown_Family	Bryobacter	Unassigned
OTU_2742	variety_specific	0	0.25	0.25	3	0.75	1	3.25	2	3	2.75	0.6	0.2	Bacteria	Planctomycetes	Phycisphaerae	WD2101_soil_group	Unassigned	Unassigned	Unassigned
OTU_2744	variety_specific	4	0.75	2.75	1.5	2.5	2	3.25	2	2	5.75	0.4	0.6	Bacteria	Firmicutes	Bacilli	Bacillales	Bacillaceae	Unassigned	Unassigned
OTU_2747	variety_specific	2	0.75	2	1	0.75	6.25	13.25	4.25	2.25	7	1.2	1.8	Bacteria	Chloroflexi	Anaerolineae	Anaerolineales	Anaerolineaceae	Unassigned	Unassigned
OTU_2754	variety_specific	1.75	0	1.25	0.25	1.25	1.5	0.25	0.25	1.5	2.25	1	0	Bacteria	Planctomycetes	OM190	Unassigned	Unassigned	Unassigned	Unassigned
OTU_2758	variety_specific	14.25	12.75	15	8.25	13	0.25	0.25	4.75	5.25	5	4.6	1.2	Bacteria	Gemmatimonadetes	Gemmatimonadetes	Gemmatimonadales	Gemmatimonadaceae	Gemmatimonas	Unassigned
OTU_2768	variety_specific	0.5	0.75	0.25	2	1.25	0	0.5	1.75	0.25	0.25	0	0	Bacteria	Planctomycetes	Planctomycetacia	Planctomycetales	Planctomycetaceae	Unassigned	Unassigned
OTU_2771	variety_specific	3	4	4	4.5	4.5	4	4.25	1.75	6.25	4.25	2.2	0.8	Bacteria	Proteobacteria	Deltaproteobacteria	Myxococcales	Polyangiaceae	Polyangium	Unassigned
OTU_2775	variety_specific	0.5	0.25	2.25	0.5	0.25	0.25	1.25	0.75	0.25	0.25	0	0.2	Bacteria	Chloroflexi	Ktedonobacteria	C0119	Unassigned	Unassigned	Unassigned
OTU_2777	variety_specific	0.75	0.75	0.25	0.5	0.25	1.25	0.25	1.5	1	2.5	0	0	Bacteria	Planctomycetes	Planctomycetacia	Planctomycetales	Planctomycetaceae	Unassigned	Unassigned
OTU_2781	variety_specific	0.75	0.75	0.25	0.5	0.5	0.25	1.5	1.25	0.75	0.5	0	0	Bacteria	Actinobacteria	Acidimicrobiia	Acidimicrobiales	Unassigned	Unassigned	Unassigned
OTU_2791	variety_specific	6.5	10.25	7	7.25	5	2.75	3.75	10.75	4.5	3.5	2.6	1.4	Bacteria	Firmicutes	Bacilli	Bacillales	Bacillaceae	Bacillus	Bacillus_alkalitelluris
OTU_2799	variety_specific	0.5	0.25	0.25	0.75	0	1.25	0	3.75	1.25	0	0.6	0.2	Bacteria	Proteobacteria	Gammaproteobacteria	NKB5	Unassigned	Unassigned	Unassigned
OTU_280	variety_specific	27.5	24.5	28.5	18.5	31.5	27.5	21.75	22.75	25	20.75	11	6.8	Bacteria	Proteobacteria	Gammaproteobacteria	Xanthomonadales	Xanthomonadaceae	Unassigned	Unassigned
OTU_2800	variety_specific	1.75	1.75	2.25	1.5	2	2.25	1	1.75	0	0.5	0.2	0.2	Bacteria	Proteobacteria	TA18	Unassigned	Unassigned	Unassigned	Unassigned
OTU_2805	variety_specific	2.75	2.5	2	0.5	2.75	1.5	1.75	1	1.5	3.75	0.4	0.2	Bacteria	Planctomycetes	Pla4_lineage	Unassigned	Unassigned	Unassigned	Unassigned
OTU_2806	variety_specific	0.75	0	0	0.5	0	3.75	0.5	1	1.25	1	0	0.2	Bacteria	Chloroflexi	Caldilineae	Caldilineales	Caldilineaceae	Unassigned	Unassigned
OTU_2808	variety_specific	3	0.5	1	1	1.5	4	2.5	0.5	2.75	1.5	0.2	0.2	Bacteria	Planctomycetes	Pla4_lineage	Unassigned	Unassigned	Unassigned	Unassigned
OTU_2811	variety_specific	0	0.25	0.75	1.25	0	1	0.75	0.5	1.25	0.25	0	0	Bacteria	Proteobacteria	Gammaproteobacteria	Xanthomonadales	Xanthomonadaceae	Unassigned	Unassigned
OTU_2814	variety_specific	0.25	1.5	1	3	1	0.75	1.5	2.25	1	0.75	0.2	0.4	Bacteria	Planctomycetes	Phycisphaerae	WD2101_soil_group	Unassigned	Unassigned	Unassigned
OTU_2822	variety_specific	12.75	11	14.25	8.25	14.75	19.75	23.25	13.75	16.25	17.5	3.4	4.8	Bacteria	Acidobacteria	Acidobacteria	Subgroup_6	Unassigned	Unassigned	Unassigned
OTU_2834	variety_specific	0.25	0.5	0.5	0.25	0.25	0.75	3	0.75	0	0.25	0	0.2	Bacteria	Verrucomicrobia	OPB35_soil_group	Unassigned	Unassigned	Unassigned	Unassigned
OTU_2837	variety_specific	0.75	0.25	0.5	1.5	0	1.5	0.5	1	1	1.75	0	0.4	Bacteria	Proteobacteria	Gammaproteobacteria	Legionellales	Coxiellaceae	Aquicella	Unassigned
OTU_2842	variety_specific	0.75	1.75	0	1	3.25	0.25	0.25	0.25	0.75	0.25	0.4	0.2	Bacteria	Planctomycetes	OM190	Unassigned	Unassigned	Unassigned	Unassigned
OTU_2850	variety_specific	3.5	1.75	2	1	4.5	0	0	1.5	0.75	1.5	0.6	0.2	Bacteria	Chloroflexi	JG30-KF-CM66	Unassigned	Unassigned	Unassigned	Unassigned
OTU_2851	variety_specific	2.5	3.5	3	4.25	4.5	0	0	1	0.5	1.75	0.2	0	Bacteria	Chloroflexi	Chloroflexia	Chloroflexales	Roseiflexaceae	Roseiflexus	Unassigned
OTU_2852	variety_specific	4.75	0.75	0	2.25	3	0	0	1.5	0	0.5	0.2	0.2	Bacteria	Saccharibacteria	Unassigned	Unassigned	Unassigned	Unassigned	Unassigned
OTU_2874	variety_specific	1.25	0	0.25	0.5	0	2.25	1.25	0.25	2	0.25	0	0.2	Bacteria	Proteobacteria	Alphaproteobacteria	Rhodospirillales	Rhodospirillales_Incertae_Sedis	Candidatus_Alysiosphaera	Unassigned
OTU_2877	variety_specific	0.5	0.25	0.25	0.75	0	1	0.25	1	1.25	2.5	0.4	0	Bacteria	Chloroflexi	Chloroflexia	Chloroflexales	Roseiflexaceae	Roseiflexus	Unassigned
OTU_2881	variety_specific	1.25	2.75	1.5	1.5	0.25	0.5	0.75	3.25	0.25	1.25	0.6	0.2	Bacteria	Chloroflexi	Thermomicrobia	JG30-KF-CM45	Unassigned	Unassigned	Unassigned
OTU_2904	variety_specific	0.75	0	0.25	0.5	0	1.75	7.5	3.25	2.25	5	0.2	1	Bacteria	Chloroflexi	Anaerolineae	Anaerolineales	Anaerolineaceae	Unassigned	Unassigned
OTU_291	variety_specific	28.5	20	26.5	28.75	11.75	49.25	38.75	36.5	40.75	41.75	10.2	17.6	Bacteria	Actinobacteria	Acidimicrobiia	Acidimicrobiales	Unassigned	Unassigned	Unassigned
OTU_2912	variety_specific	0.5	0.25	0	0.5	0	2.25	1	1.25	0.5	0.75	0.4	0	Bacteria	Firmicutes	Clostridia	Clostridiales	Peptostreptococcaceae	Unassigned	Unassigned
OTU_2932	variety_specific	2	1	3	1.5	0.25	3	3.75	1.75	2.25	3	0.2	0.4	Bacteria	Proteobacteria	Deltaproteobacteria	Myxococcales	Cystobacteraceae	Anaeromyxobacter	Unassigned
OTU_2933	variety_specific	0.75	1	0.5	0.75	1.25	0.5	1.5	1.5	0.75	1.75	0	0	Bacteria	Planctomycetes	Planctomycetacia	Planctomycetales	Planctomycetaceae	Unassigned	Unassigned
OTU_2937	variety_specific	0.25	0	1	0.75	0	0.25	0.75	0.5	2	0.75	0	0	Bacteria	Proteobacteria	Deltaproteobacteria	Myxococcales	mle1-27	Unassigned	Unassigned
OTU_294	variety_specific	10	6.25	24.5	22	4.5	57	50.75	12.75	72.75	20.5	15	16.8	Bacteria	Proteobacteria	Alphaproteobacteria	Sphingomonadales	Sphingomonadaceae	Novosphingobium	Unassigned
OTU_2940	variety_specific	0.25	1	1.25	0.75	0	1.25	3.75	0.5	2.75	2	0	0	Bacteria	Chloroflexi	Caldilineae	Caldilineales	Caldilineaceae	Unassigned	Unassigned
OTU_2944	variety_specific	0.75	0.75	1	0.75	1.25	1.25	1.25	1.25	3.5	0.5	0	0	Bacteria	Bacteroidetes	Cytophagia	Cytophagales	Cytophagaceae	Sporocytophaga	Unassigned
OTU_2947	variety_specific	0.5	2.75	2.5	1	2.25	1	0	1.25	1.25	1	0.2	0	Bacteria	Chloroflexi	Thermomicrobia	JG30-KF-CM45	Unassigned	Unassigned	Unassigned
OTU_2955	variety_specific	10.5	3.5	2	1.75	4	0.75	0.25	3.5	0.5	0.25	2.2	0	Bacteria	Bacteroidetes	Flavobacteriia	Flavobacteriales	Flavobacteriaceae	Flavobacterium	Unassigned
OTU_2957	variety_specific	0.75	2.5	1.5	1.25	2	0	0	0.5	0.25	0.75	0.2	0	Bacteria	Acidobacteria	Acidobacteria	Subgroup_4	11-24	Unassigned	Unassigned
OTU_2960	variety_specific	1.5	2.25	0.25	1	2	0	0	1.75	0.25	0.25	1.2	0	Bacteria	Acidobacteria	Acidobacteria	Subgroup_3	SJA-149	Unassigned	Unassigned
OTU_2970	variety_specific	0.25	0	0	0	0	2.75	0.5	0.25	0	0.25	0	0	Bacteria	Bacteroidetes	Flavobacteriia	Flavobacteriales	Flavobacteriaceae	Flavobacterium	Unassigned
OTU_2974	variety_specific	0.25	0.25	0.25	0.75	0	2	4.25	0.25	1.25	1.25	0.2	0.4	Bacteria	Chloroflexi	Unassigned	Unassigned	Unassigned	Unassigned	Unassigned
OTU_2975	variety_specific	0.75	1.75	1.5	2.5	0.75	2.25	1.5	2.5	0.25	1.5	0.2	0.2	Bacteria	Chloroflexi	Chloroflexia	Chloroflexales	FFCH7168	Unassigned	Unassigned
OTU_2980	variety_specific	1.25	2.25	1.25	0.5	3.5	1.25	0.75	0.5	1.25	1	0.4	0.2	Bacteria	Proteobacteria	Gammaproteobacteria	Legionellales	Legionellaceae	Legionella	Unassigned
OTU_2996	variety_specific	0.5	1	3	3.5	1	0	0.5	0.75	1.25	0.25	0.4	0.2	Bacteria	Firmicutes	Bacilli	Bacillales	Thermoactinomycetaceae	Melghirimyces	Melghirimyces_thermohalophilus
OTU_2998	variety_specific	2.75	1.25	1.75	1.75	2.25	0	0	1	0	0.75	0.2	0	Bacteria	Actinobacteria	Thermoleophilia	Gaiellales	Unassigned	Unassigned	Unassigned
OTU_3	variety_specific	491.5	520	730.25	1191.25	826.5	843.5	704	724.5	1058.5	632	280.4	176	Archaea	Thaumarchaeota	Soil_Crenarchaeotic_Group[SCG]	Unassigned	Unassigned	Unassigned	Unassigned
OTU_3000	variety_specific	1.75	2.75	3	0.25	4.75	0	0	0.25	1.5	1	0.6	0.2	Bacteria	Proteobacteria	Alphaproteobacteria	Rhodospirillales	MSB-1E8	Unassigned	Unassigned
OTU_3002	variety_specific	1.25	1	1.25	1	2	0	0.5	0.5	0.5	0.5	0	0.4	Bacteria	Armatimonadetes	Unassigned	Unassigned	Unassigned	Unassigned	Unassigned
OTU_3020	variety_specific	0.5	1.75	0.75	1.25	0.75	0	1	0.75	0.25	0.5	0	0	Bacteria	Planctomycetes	Planctomycetacia	Planctomycetales	Planctomycetaceae	Unassigned	Unassigned
OTU_3025	variety_specific	0.5	0	0.25	1.25	0	0.25	0.5	1	1.75	0	0	0.4	Bacteria	Planctomycetes	Phycisphaerae	WD2101_soil_group	Unassigned	Unassigned	Unassigned
OTU_3026	variety_specific	0.75	0.25	1.5	0.75	0	1.25	2.25	1.5	2	0.5	0	0	Bacteria	Verrucomicrobia	Verrucomicrobiae	Verrucomicrobiales	Verrucomicrobiaceae	Unassigned	Unassigned
OTU_3034	variety_specific	1.25	0.25	0.25	1.25	1.5	0	0	0.75	0.5	0.5	0	0.2	Bacteria	SHA-109	Unassigned	Unassigned	Unassigned	Unassigned	Unassigned
OTU_3035	variety_specific	1.75	0.75	0.75	0	0	1.25	0.75	0.25	0.25	0.5	0	0	Bacteria	Planctomycetes	Planctomycetacia	Planctomycetales	Planctomycetaceae	Pirellula	Unassigned
OTU_304	variety_specific	5.5	5.5	8.75	13	2	54.5	33.75	29.5	34.25	32.5	7	10.6	Bacteria	Proteobacteria	Betaproteobacteria	SC-I-84	Unassigned	Unassigned	Unassigned
OTU_3043	variety_specific	10.25	16	12	15.75	13.75	1.25	2.25	4.25	7.25	3.25	4.2	0.8	Bacteria	Acidobacteria	Acidobacteria	Subgroup_6	Unassigned	Unassigned	Unassigned
OTU_3049	variety_specific	1	0.5	1	1.5	2.5	0	0	0.75	1.25	0.25	0.2	0	Bacteria	Proteobacteria	Deltaproteobacteria	Myxococcales	Blfdi19	Unassigned	Unassigned
OTU_3060	variety_specific	0.5	1.25	1	0	0.5	0.25	1.25	0.5	1	0.25	0	0	Bacteria	Chloroflexi	Chloroflexia	Chloroflexales	FFCH7168	Unassigned	Unassigned
OTU_3069	variety_specific	0.75	0.5	0.5	0.25	0.5	0.75	1.75	0.5	0.25	0.5	0.8	0	Bacteria	Acidobacteria	Acidobacteria	Subgroup_3	Unknown_Family	Candidatus_Solibacter	Unassigned
OTU_309	variety_specific	35.5	28	21.25	37.75	23.5	38.75	34.25	56.75	29.75	30	11.2	8.4	Bacteria	Acidobacteria	Acidobacteria	Subgroup_4	Unassigned	Unassigned	Unassigned
OTU_3093	variety_specific	1.5	0.25	0.5	0	0	0.25	1	0.5	0.75	1.5	0.2	0	Bacteria	Chloroflexi	Chloroflexia	Chloroflexales	Unassigned	Unassigned	Unassigned
OTU_3099	variety_specific	3.5	7	5.25	7.5	4.75	3.25	3	5.5	3.5	3.25	1.2	1.2	Bacteria	Acidobacteria	Acidobacteria	Subgroup_6	Unassigned	Unassigned	Unassigned
OTU_310	variety_specific	5.75	8	10	11.25	3.75	27.75	18.75	13.5	26	15.75	7	7	Bacteria	Proteobacteria	Betaproteobacteria	SC-I-84	Unassigned	Unassigned	Unassigned
OTU_3100	variety_specific	2.25	2	1.75	4.25	2.25	2	3	3.25	1.25	5	2	0.6	Bacteria	Chloroflexi	Anaerolineae	Anaerolineales	Anaerolineaceae	Unassigned	Unassigned
OTU_3111	variety_specific	14.75	19.25	19.25	17.5	25.75	1.5	1.75	9.5	14.75	7.25	3.8	2	Bacteria	Actinobacteria	Rubrobacteria	Rubrobacterales	Rubrobacteriaceae	Rubrobacter	Unassigned
OTU_3113	variety_specific	4.25	1.25	1	0.25	0.75	0	0	1.25	0	1.5	0	0	Bacteria	Saccharibacteria	Unassigned	Unassigned	Unassigned	Unassigned	Unassigned
OTU_3130	variety_specific	0.25	0.25	0.25	0.75	0.75	0.75	0.75	1	0.5	2.5	0.4	0	Bacteria	Proteobacteria	Gammaproteobacteria	Legionellales	Coxiellaceae	Coxiella	Unassigned
OTU_3140	variety_specific	0.75	0.25	0	0	0	1.5	5	0	0	0	0	0	Bacteria	Bacteroidetes	Bacteroidia	Bacteroidales	Rikenellaceae	Alistipes	Unassigned
OTU_3141	variety_specific	1	2.75	1.5	2.5	0.75	1	0	1.5	0.5	0.75	0.2	0.2	Bacteria	Chloroflexi	Caldilineae	Caldilineales	Caldilineaceae	Unassigned	Unassigned
OTU_3142	variety_specific	1.5	1.5	1.75	2.25	1.5	1	1	0.75	1.25	2.25	0	0	Bacteria	Planctomycetes	Planctomycetacia	Planctomycetales	Planctomycetaceae	Unassigned	Unassigned
OTU_3145	variety_specific	4	1.75	2.25	1	2.5	1	0.75	0.75	2	0.75	0.2	0	Bacteria	Hydrogenedentes	Unassigned	Unassigned	Unassigned	Unassigned	Unassigned
OTU_3150	variety_specific	0.25	0.25	0.25	1.25	0	1.75	1.25	0.25	0.5	0.5	0	0	Bacteria	Acidobacteria	Acidobacteria	Subgroup_4	11-24	Unassigned	Unassigned
OTU_3156	variety_specific	0.5	3.25	1	2.25	2.5	0	0	0.5	0.75	0.25	0.4	0	Bacteria	Bacteroidetes	Sphingobacteriia	Sphingobacteriales	Chitinophagaceae	Niastella	Unassigned
OTU_3167	variety_specific	0	0	0.25	0.5	0	0.5	0	1.75	0.25	0.75	0	0	Bacteria	Planctomycetes	Planctomycetacia	Planctomycetales	Planctomycetaceae	Unassigned	Unassigned
OTU_3170	variety_specific	0.75	2.5	1.5	1.5	0.5	1.25	2.5	1.25	2.75	2.25	0.6	0.2	Bacteria	Verrucomicrobia	Opitutae	Opitutales	Opitutaceae	Opitutus	Unassigned
OTU_3174	variety_specific	0.25	0.5	0.25	0.25	0	0	1.75	1.25	0.25	1.25	0.2	0	Bacteria	Chloroflexi	Anaerolineae	Anaerolineales	Anaerolineaceae	Unassigned	Unassigned
OTU_3181	variety_specific	0	0	1.25	1.25	0	0	0	1	1	1.75	0	0	Bacteria	Chloroflexi	SHA-26	Unassigned	Unassigned	Unassigned	Unassigned
OTU_3184	variety_specific	0.25	1.75	0.75	0.5	0	0	0	2	0.75	0.75	0.2	0	Bacteria	Bacteroidetes	Sphingobacteriia	Sphingobacteriales	Chitinophagaceae	Unassigned	Unassigned
OTU_3187	variety_specific	6.5	3	3.75	2.25	4.5	4.5	4.25	4.25	4	5	1.2	1.6	Bacteria	Chloroflexi	KD4-96	Unassigned	Unassigned	Unassigned	Unassigned
OTU_3188	variety_specific	0	0.25	0.5	0.5	0	1	1.75	0.5	0.5	0.75	0.2	0	Bacteria	Chloroflexi	Anaerolineae	Anaerolineales	Anaerolineaceae	Anaerolinea	Unassigned
OTU_3190	variety_specific	1.5	0.75	0	0	0.5	1.5	0.5	0	0.25	0	0.2	0	Bacteria	Chloroflexi	JG30-KF-CM66	Unassigned	Unassigned	Unassigned	Unassigned
OTU_3200	variety_specific	3	4.75	7.5	4.25	4.75	0	0	1.5	2.25	1.25	1	0	Bacteria	Proteobacteria	Alphaproteobacteria	Rhodobacterales	Rhodobacteraceae	Unassigned	Unassigned
OTU_3201	variety_specific	6.75	2.5	2.75	4.25	3	0.75	0.25	1.25	1	0.75	0.6	0.2	Bacteria	Planctomycetes	Phycisphaerae	WD2101_soil_group	Unassigned	Unassigned	Unassigned
OTU_3202	variety_specific	5	4.75	1.25	1.75	6	0.5	0.5	4.25	0.25	0.75	0.2	0	Bacteria	Bacteroidetes	Sphingobacteriia	Sphingobacteriales	Chitinophagaceae	Niabella	Niabella_ginsengisoli
OTU_3210	variety_specific	1.25	0.5	0.5	0	0	0.25	0.75	0.75	0	1.5	0	0	Bacteria	Chloroflexi	Chloroflexia	Chloroflexales	Roseiflexaceae	Roseiflexus	Unassigned
OTU_3215	variety_specific	0.25	0	0.25	0.5	0	0.75	1.5	0	0.5	0.25	0	0	Bacteria	Elusimicrobia	Elusimicrobia	Lineage_IIa	Unassigned	Unassigned	Unassigned
OTU_3222	variety_specific	0.5	0	1.5	0.25	0.25	1.75	0	1.75	0	1	0	0.6	Bacteria	Acidobacteria	Subgroup_26	Unassigned	Unassigned	Unassigned	Unassigned
OTU_3225	variety_specific	2.25	5	3	2	2.25	0.5	0.5	3.25	1.75	4.25	1	1	Bacteria	Proteobacteria	Alphaproteobacteria	Caulobacterales	Caulobacteraceae	Unassigned	Unassigned
OTU_3238	variety_specific	1	0.25	1.25	0.5	1.25	0	0.25	0.5	0.5	0	0	1	Bacteria	Proteobacteria	Alphaproteobacteria	Rhodospirillales	Acetobacteraceae	Unassigned	Unassigned
OTU_3239	variety_specific	0.25	3.25	0.75	0.5	0	0.5	0	1	0.75	0.5	0	0.2	Bacteria	Verrucomicrobia	Verrucomicrobiae	Verrucomicrobiales	Verrucomicrobiaceae	Unassigned	Unassigned
OTU_3241	variety_specific	0.75	2	1	1.75	1	0.5	0	0.25	1.25	1	0	0	Bacteria	Chloroflexi	Anaerolineae	Anaerolineales	Anaerolineaceae	Unassigned	Unassigned
OTU_3243	variety_specific	1.5	1	0.75	1.75	2.5	0.75	1.5	0.5	0.75	1.25	0.6	0	Bacteria	Firmicutes	Bacilli	Bacillales	Paenibacillaceae	Paenibacillus	Paenibacillus_koleovorans
OTU_3249	variety_specific	0.5	0.75	0	2.75	0.25	0.5	0.5	1.75	0.75	0.25	0	0	Bacteria	Verrucomicrobia	Spartobacteria	Chthoniobacterales	Unassigned	Unassigned	Unassigned
OTU_326	variety_specific	7.5	1.5	4.25	9	0.5	27.75	30.25	11	10.75	16	3.4	7.6	Bacteria	Proteobacteria	Deltaproteobacteria	Desulfuromonadales	Geobacteraceae	Geoalkalibacter	Unassigned
OTU_3266	variety_specific	0	0	0	0	0	0.25	3	0.25	0	0.25	0	0	Bacteria	Bacteroidetes	Cytophagia	Cytophagales	Cytophagaceae	Emticicia	Unassigned
OTU_3269	variety_specific	0.5	0.5	0.25	0.75	0	1.25	2	0.5	0.5	0.5	0	0	Bacteria	Chloroflexi	Ktedonobacteria	C0119	Unassigned	Unassigned	Unassigned
OTU_3270	variety_specific	1	2	0.75	0.75	0.5	0.25	0	0.25	0.25	0.25	0.2	0	Bacteria	Deinococcus-Thermus	Deinococci	Deinococcales	Trueperaceae	Truepera	Unassigned
OTU_3283	variety_specific	3.5	1.5	1.5	1	3.5	0	0.5	0.5	0.5	1.5	0.4	0	Bacteria	Saccharibacteria	Unassigned	Unassigned	Unassigned	Unassigned	Unassigned
OTU_3284	variety_specific	0.5	2.25	0.75	1	0.5	0.5	0	1.25	0.75	0	0	0	Bacteria	Chloroflexi	Thermomicrobia	JG30-KF-CM45	Unassigned	Unassigned	Unassigned
OTU_3292	variety_specific	0	0.25	0	0.5	0	0.5	0.5	0.5	1.25	1.75	0.4	0	Bacteria	Proteobacteria	Alphaproteobacteria	DB1-14	Unassigned	Unassigned	Unassigned
OTU_3298	variety_specific	6	1	1.25	0.75	2.75	0	0	1	0.25	2	0.6	0.6	Bacteria	Chloroflexi	Anaerolineae	Anaerolineales	Anaerolineaceae	Unassigned	Unassigned
OTU_3299	variety_specific	0.25	0.5	0.25	0.5	1	1.5	1	1.5	1.25	1	0	0	Bacteria	Proteobacteria	Gammaproteobacteria	Legionellales	Coxiellaceae	Aquicella	Unassigned
OTU_3311	variety_specific	6	4.25	4.5	2.75	3.75	5.25	2	4	4.5	3	2.8	0.8	Bacteria	Chloroflexi	KD4-96	Unassigned	Unassigned	Unassigned	Unassigned
OTU_3313	variety_specific	1.25	0.5	0	0	5	0	0	0	0	0	0.6	0.6	Bacteria	Elusimicrobia	Elusimicrobia	Lineage_IIa	Unassigned	Unassigned	Unassigned
OTU_3314	variety_specific	0.75	1.25	0.75	0.75	2.25	0	0	0.5	0.75	0.5	0.2	0	Bacteria	Chloroflexi	Caldilineae	Caldilineales	Caldilineaceae	Litorilinea	Unassigned
OTU_3335	variety_specific	3	4.75	0.75	4.25	2.5	0.25	1.25	2.5	1.75	2	0.8	0	Bacteria	Verrucomicrobia	Spartobacteria	Chthoniobacterales	Chthoniobacteraceae	Chthoniobacter	Unassigned
OTU_3337	variety_specific	0.75	2.75	1.5	1.25	1.25	0.75	0.5	4	1	2.5	0.4	0.4	Bacteria	Planctomycetes	Planctomycetacia	Planctomycetales	Planctomycetaceae	Unassigned	Unassigned
OTU_3342	variety_specific	0	0.25	1.5	0.75	0.25	0.75	0.5	0.25	0.75	1.5	0	0.2	Bacteria	Chloroflexi	Unassigned	Unassigned	Unassigned	Unassigned	Unassigned
OTU_3343	variety_specific	0.25	0.75	0.25	0	1.5	1.25	0.5	1	0.75	0.25	0	0	Bacteria	Chlamydiae	Chlamydiae	Chlamydiales	cvE6	Chlamydiales_bacterium_CRIB_32	Unassigned
OTU_3345	variety_specific	0.75	3.75	3.5	1.75	2.25	0.25	0.75	1.25	1.75	0	0.4	0	Bacteria	Chloroflexi	Thermomicrobia	JG30-KF-CM45	Unassigned	Unassigned	Unassigned
OTU_3359	variety_specific	0.25	2.5	0.5	0	0.5	0.75	1.25	1	0.5	0.5	0	0	Bacteria	Proteobacteria	Deltaproteobacteria	Myxococcales	Haliangiaceae	Haliangium	Unassigned
OTU_3379	variety_specific	3	0	0.5	0.5	0.25	0	0	1	0.75	0.75	0	0	Bacteria	Proteobacteria	Gammaproteobacteria	Pseudomonadales	Pseudomonadaceae	Pseudomonas	Pseudomonas_sp._KNUC354
OTU_3383	variety_specific	1.25	1.5	1.25	2.25	0.5	0	0	1.5	0.25	0	0.4	0	Bacteria	Chloroflexi	Chloroflexia	Chloroflexales	Roseiflexaceae	Roseiflexus	Unassigned
OTU_3387	variety_specific	1.5	3	1.25	3.75	1.5	0.75	0.25	0.5	1.25	1.25	0.2	0	Bacteria	Acidobacteria	Acidobacteria	Subgroup_6	Unassigned	Unassigned	Unassigned
OTU_3392	variety_specific	2	1.75	0.75	1.25	4.5	0.25	0.5	0.75	0.25	0	0.6	0.4	Bacteria	Proteobacteria	Alphaproteobacteria	Rhodospirillales	DA111	Unassigned	Unassigned
OTU_3393	variety_specific	2.25	2.5	2.25	1.5	1.5	0	0	0.25	0.25	0.25	0.2	0	Bacteria	Proteobacteria	Deltaproteobacteria	Sh765B-TzT-29	Unassigned	Unassigned	Unassigned
OTU_3409	variety_specific	0	0	0.75	0.25	0.25	0.75	0.25	0.5	3	0.75	0	0	Bacteria	Bacteroidetes	Cytophagia	Cytophagales	Cytophagaceae	Cytophaga	Unassigned
OTU_341	variety_specific	12.75	19.5	23.75	21.25	19.25	28.25	26	14.75	26.75	23	7.2	10.6	Bacteria	Actinobacteria	Nitriliruptoria	Euzebyales	Euzebyaceae	Euzebya	Unassigned
OTU_3413	variety_specific	0.5	1.25	1.5	0.75	0.5	0	0.25	0.25	0.75	0.25	0	0	Bacteria	Proteobacteria	Alphaproteobacteria	Rhodospirillales	Acetobacteraceae	Roseomonas	Paracraurococcus_sp._ORS_1473
OTU_3421	variety_specific	1	0.25	0.5	0.75	0	2.75	5	3.25	2.5	3.25	0.2	0.4	Bacteria	Firmicutes	OPB54	Unassigned	Unassigned	Unassigned	Unassigned
OTU_3425	variety_specific	0	0	0.75	0	0	0.5	1	0.5	1.5	1.5	0.4	0	Bacteria	Chloroflexi	Anaerolineae	Anaerolineales	Anaerolineaceae	Unassigned	Unassigned
OTU_3430	variety_specific	0.5	0.25	1.5	1	0	2	1.5	1	1.25	1	0	0	Bacteria	Chloroflexi	Chloroflexia	Chloroflexales	Chloroflexaceae	Chloronema	Unassigned
OTU_3433	variety_specific	0.25	0	0.25	0	0.75	1.25	2	0	0.75	0.75	0	0	Bacteria	Chloroflexi	Unassigned	Unassigned	Unassigned	Unassigned	Unassigned
OTU_3445	variety_specific	5.5	0	0	0	0.75	0	0	0.25	0	0.25	0	0	Bacteria	Bacteroidetes	Cytophagia	Order_II	Rhodothermaceae	Unassigned	Unassigned
OTU_3448	variety_specific	0.75	2.25	0.75	0.75	1.25	0	0	0.25	0.5	1	0.2	0	Bacteria	Acidobacteria	Holophagae	Subgroup_7	Unassigned	Unassigned	Unassigned
OTU_3451	variety_specific	2.5	2.75	1.25	2.25	0.5	0	0	1.5	0.75	0.5	0.2	0	Bacteria	Chloroflexi	Chloroflexia	Chloroflexales	FFCH7168	Unassigned	Unassigned
OTU_3454	variety_specific	0.25	2.75	1.25	0.25	1	0	0	1.25	0.5	0.5	0.2	0	Bacteria	Actinobacteria	Acidimicrobiia	Acidimicrobiales	Unassigned	Unassigned	Unassigned
OTU_3455	variety_specific	2.25	3.75	5.25	3	2.5	2	5	1.75	2.25	1.75	0.6	0.2	Bacteria	Chloroflexi	Anaerolineae	Anaerolineales	Anaerolineaceae	Unassigned	Unassigned
OTU_3456	variety_specific	0.5	1.5	0.25	0.5	3.75	0	0	0.5	0	0	0.6	0	Bacteria	Planctomycetes	Planctomycetacia	Planctomycetales	Planctomycetaceae	Planctomyces	Unassigned
OTU_3473	variety_specific	0.5	0.5	0.25	0.5	1.5	1.5	1	0.5	0.75	1	0	0.4	Bacteria	Chloroflexi	S085	Unassigned	Unassigned	Unassigned	Unassigned
OTU_3474	variety_specific	0.75	0.25	1.25	0.5	1	0.75	1	0.75	1.75	0.5	0	0	Bacteria	Proteobacteria	Alphaproteobacteria	Rhizobiales	Xanthobacteraceae	Labrys	Unassigned
OTU_3476	variety_specific	1.25	0.75	1	0	0	0	0.75	1.5	0.5	1	0.2	0	Bacteria	Proteobacteria	Gammaproteobacteria	Legionellales	Coxiellaceae	Aquicella	Unassigned
OTU_3478	variety_specific	1	0	0.5	0	0	0.5	2	2.75	1.75	2.25	0.2	0.2	Bacteria	Acidobacteria	Acidobacteria	Subgroup_3	Unknown_Family	Candidatus_Solibacter	Unassigned
OTU_3479	variety_specific	1.75	0.5	0.5	0	0.75	0.75	1	0.75	0	2	0	0	Bacteria	Bacteroidetes	Sphingobacteriia	Sphingobacteriales	Sphingobacteriaceae	Arcticibacter	Unassigned
OTU_3482	variety_specific	0.25	0.5	1	0.25	0	0	3	0.25	0.5	0	0	0	Bacteria	Acidobacteria	Holophagae	Subgroup_10	CA002	Holophaga_sp._WY42	Unassigned
OTU_3484	variety_specific	0.25	0.75	1	1.5	0	1.5	1	2.5	1.75	1	0.4	0.2	Bacteria	Proteobacteria	Deltaproteobacteria	Oligoflexales	Unassigned	Unassigned	Unassigned
OTU_3490	variety_specific	1	2.5	1.25	1.5	1.5	0.75	1	0.75	1.75	1	0	0	Bacteria	Planctomycetes	Planctomycetacia	Planctomycetales	Planctomycetaceae	Unassigned	Unassigned
OTU_3493	variety_specific	0.75	1.5	0.5	1.5	2	0.75	0.5	2	1	1.25	0.4	0	Bacteria	Planctomycetes	Planctomycetacia	Planctomycetales	Planctomycetaceae	Rhodopirellula	Unassigned
OTU_3494	variety_specific	0.25	0	1.25	0.5	0	0.25	0.75	0.25	0.75	1.25	0	0.6	Bacteria	Armatimonadetes	Unassigned	Unassigned	Unassigned	Unassigned	Unassigned
OTU_3512	variety_specific	6.5	0	0	0	0.5	0	0	0.25	0	0.25	0	0	Bacteria	Bacteroidetes	Cytophagia	Cytophagales	Flammeovirgaceae	Fulvivirga	Unassigned
OTU_3515	variety_specific	1.5	1	0.5	1.5	1	0.5	0.25	1.25	0.75	0.25	0	0	Bacteria	Planctomycetes	Planctomycetacia	Planctomycetales	Planctomycetaceae	Unassigned	Unassigned
OTU_3536	variety_specific	0	0	0.5	0.75	0	0.5	1	0	2.75	0.5	0	0	Bacteria	Proteobacteria	Gammaproteobacteria	Pseudomonadales	Moraxellaceae	Unassigned	Unassigned
OTU_3540	variety_specific	1	1.75	0.5	1.25	1.5	0.25	1	2	0.5	0.75	0	0	Bacteria	Planctomycetes	Planctomycetacia	Planctomycetales	Planctomycetaceae	Unassigned	Unassigned
OTU_3546	variety_specific	3.5	1.75	1	2.25	1.25	2.25	0.25	1	2.5	1.5	0.4	0.2	Bacteria	Firmicutes	Bacilli	Bacillales	Paenibacillaceae	Thermobacillus	Unassigned
OTU_3549	variety_specific	0	0	1.5	0	0	1	2.25	0.75	1.5	1.5	0	0	Bacteria	Planctomycetes	Planctomycetacia	Planctomycetales	Planctomycetaceae	Pirellula	Unassigned
OTU_3550	variety_specific	0	0.25	0	0.25	0	0.25	0.75	1.5	0.5	1.25	0	0	Bacteria	Chloroflexi	Unassigned	Unassigned	Unassigned	Unassigned	Unassigned
OTU_3559	variety_specific	3	0.75	1.25	1	2.75	1.5	0.5	1.25	1.25	3.5	0.6	0	Bacteria	Cyanobacteria	ML635J-21	Unassigned	Unassigned	Unassigned	Unassigned
OTU_3563	variety_specific	0.5	1.25	0	1.75	0.25	0.25	1.5	3	0	1	0.2	0.2	Bacteria	Actinobacteria	Thermoleophilia	Solirubrobacterales	TM146	Unassigned	Unassigned
OTU_3570	variety_specific	5.5	0.5	0.25	1.5	2.75	0	0	1	0.75	0.25	0.4	0.4	Bacteria	Proteobacteria	Gammaproteobacteria	NKB5	Unassigned	Unassigned	Unassigned
OTU_3575	variety_specific	0	1.25	0.75	0.5	1.5	0	0	0	0.75	0.25	0	0	Bacteria	Proteobacteria	Alphaproteobacteria	Rhizobiales	Unassigned	Unassigned	Unassigned
OTU_3577	variety_specific	1	2.25	1.75	1.5	1.5	0	0	0.75	0.5	0.5	0.2	0.4	Bacteria	Chloroflexi	Chloroflexia	Kallotenuales	AKIW781	Unassigned	Unassigned
OTU_3582	variety_specific	0.5	0.5	0.5	0	7.75	0	0	0	0	0.25	0	0	Bacteria	Proteobacteria	Alphaproteobacteria	Rhodospirillales	Rhodospirillaceae	Unassigned	Unassigned
OTU_3583	variety_specific	1.25	2.5	1	3.5	1.5	0.75	0	1.25	0.75	0.5	0.4	0.4	Bacteria	Chloroflexi	Chloroflexia	Chloroflexales	Roseiflexaceae	Roseiflexus	Unassigned
OTU_3596	variety_specific	0.75	0	0	0	0.25	2	0.5	0	0	0	0	0	Bacteria	Proteobacteria	TA18	Unassigned	Unassigned	Unassigned	Unassigned
OTU_3599	variety_specific	0.25	0	0.75	1.5	0.25	1.25	0.25	0.25	1	0.75	0	0.2	Bacteria	Proteobacteria	Deltaproteobacteria	Oligoflexales	Unassigned	Unassigned	Unassigned
OTU_3600	variety_specific	0.5	0	2	0	0.25	0	1.25	1	1.5	1	0	0	Bacteria	Bacteroidetes	Cytophagia	Cytophagales	Cytophagaceae	Ohtaekwangia	Bacteroidetes_bacterium_GS
OTU_3602	variety_specific	0.25	0	0	0.5	0	1.5	0.75	0.5	0	0.5	0.4	0	Bacteria	Proteobacteria	Gammaproteobacteria	Legionellales	Legionellaceae	Legionella	Unassigned
OTU_3605	variety_specific	0.75	0.75	1.5	0.75	0.25	1.75	1	0.5	0.5	0.25	0	0.4	Bacteria	Actinobacteria	Acidimicrobiia	Acidimicrobiales	Acidimicrobiales_Incertae_Sedis	Candidatus_Microthrix	Unassigned
OTU_3609	variety_specific	1	0.25	0.5	0.25	1.5	0.5	0.75	1.75	1.5	2.75	0	0	Bacteria	Saccharibacteria	Unassigned	Unassigned	Unassigned	Unassigned	Unassigned
OTU_3617	variety_specific	1	0	1.5	0.5	0.25	1.25	1.75	1	1.25	0.5	0	1	Bacteria	Firmicutes	Bacilli	Bacillales	Paenibacillaceae	Paenibacillus	Paenibacillus_sp._CCGE3112
OTU_3635	variety_specific	32	23.25	34.25	32.25	26	40.25	34.5	34.25	35.5	35.25	9.8	10	Bacteria	Actinobacteria	Thermoleophilia	Gaiellales	Gaiellaceae	Gaiella	Unassigned
OTU_3638	variety_specific	2.75	3.75	2.25	1.75	1.5	0	0	1.25	1	1	0.4	0	Bacteria	Chloroflexi	Caldilineae	Caldilineales	Caldilineaceae	Litorilinea	Unassigned
OTU_3646	variety_specific	4	0.5	0.5	0.5	0	0.25	1	1.5	0	1.25	0	0	Bacteria	Saccharibacteria	Unassigned	Unassigned	Unassigned	Unassigned	Unassigned
OTU_3665	variety_specific	0.25	0	0.25	0	0	0.5	0.75	0.25	0.5	1.75	0	0	Bacteria	Proteobacteria	Gammaproteobacteria	Cellvibrionales	Spongiibacteraceae	BD1-7_clade	Unassigned
OTU_3679	variety_specific	0.25	0	0	0	0	0.5	1.5	0.75	0.75	0.5	0.2	0	Bacteria	Planctomycetes	Planctomycetacia	Planctomycetales	Planctomycetaceae	Unassigned	Unassigned
OTU_368	variety_specific	57	59.25	42.25	60.25	55	30.75	48.5	55.5	45.5	46.25	27.2	13.8	Bacteria	Acidobacteria	Acidobacteria	Subgroup_3	Unknown_Family	Bryobacter	Unassigned
OTU_3683	variety_specific	1	0	0.75	0.5	0.75	1.5	0.25	0.5	0.5	0.75	0	0	Bacteria	Proteobacteria	Gammaproteobacteria	Xanthomonadales	Xanthomonadaceae	Unassigned	Unassigned
OTU_3685	variety_specific	1.75	2.5	0.5	0.75	1	1	0.25	0.5	1	2	0.4	0	Bacteria	Chloroflexi	Chloroflexia	Kallotenuales	AKIW781	Unassigned	Unassigned
OTU_369	variety_specific	36.25	31	37	19.75	36.75	22.25	24.25	34	28.25	30.25	14.6	8.4	Bacteria	Gemmatimonadetes	Gemmatimonadetes	BD2-11_terrestrial_group	Unassigned	Unassigned	Unassigned
OTU_3692	variety_specific	0.5	1.75	1	1.5	1.5	0	0	1	1.5	0.5	0	0	Bacteria	Planctomycetes	Planctomycetacia	Planctomycetales	Planctomycetaceae	Unassigned	Unassigned
OTU_3696	variety_specific	1.5	1.75	1.25	2.25	3	0	0	1.25	1.75	0.25	0.4	0	Bacteria	Planctomycetes	Planctomycetacia	Planctomycetales	Planctomycetaceae	Planctomyces	Unassigned
OTU_3700	variety_specific	1.75	0.75	0.5	0.5	1.25	0	0	0.25	0	0.25	0	0.2	Bacteria	Chloroflexi	SAR202_clade	Unassigned	Unassigned	Unassigned	Unassigned
OTU_3722	variety_specific	4.5	2	3.5	2	3.75	0.5	1.25	1.75	1	2	1.4	0	Bacteria	Proteobacteria	Gammaproteobacteria	Legionellales	Coxiellaceae	Aquicella	Unassigned
OTU_3723	variety_specific	0.25	0	0.25	0	0	0.25	1.75	0	0.25	0	0	0	Bacteria	Proteobacteria	TA18	Unassigned	Unassigned	Unassigned	Unassigned
OTU_3730	variety_specific	2.25	0.75	0.75	1.25	1.5	1	4.75	0.75	1.75	0.25	0.2	0.2	Bacteria	Firmicutes	Clostridia	Clostridiales	Lachnospiraceae	Blautia	Unassigned
OTU_375	variety_specific	18.5	12.5	15	7.25	14.25	24.5	21.5	11	17	14.25	10.6	5.4	Bacteria	Planctomycetes	Pla3_lineage	Unassigned	Unassigned	Unassigned	Unassigned
OTU_3750	variety_specific	1	0	0	0.75	0	0.5	1.5	0	0.75	0.25	0	0	Bacteria	Fibrobacteres	Fibrobacteria	Fibrobacterales	Fibrobacteraceae	possible_genus_04	Unassigned
OTU_3752	variety_specific	0.75	0.5	0.75	1.25	0.5	1	1.25	0.5	1	1.25	0	0.4	Bacteria	Proteobacteria	Deltaproteobacteria	Desulfuromonadales	GR-WP33-58	Unassigned	Unassigned
OTU_3769	variety_specific	2.25	0.25	0.75	0.25	1	0.25	0.5	0.5	0.5	0.5	0	0	Bacteria	Saccharibacteria	Unassigned	Unassigned	Unassigned	Unassigned	Unassigned
OTU_3771	variety_specific	3.75	0	0.75	0.5	0.25	0	0	0	0.25	0.25	0	0.2	Bacteria	Chloroflexi	Ardenticatenia	Unassigned	Unassigned	Unassigned	Unassigned
OTU_381	variety_specific	27.25	45	42.25	37	30	22.75	19.5	34.75	39	34	9.4	9	Bacteria	Proteobacteria	Alphaproteobacteria	Rhodospirillales	I-10	Unassigned	Unassigned
OTU_3814	variety_specific	0.75	1	3.5	2	0.75	1.75	1.5	2.25	1.75	1.75	0.4	0.2	Bacteria	Proteobacteria	Alphaproteobacteria	Rhodospirillales	Rhodospirillales_Incertae_Sedis	Candidatus_Alysiosphaera	Unassigned
OTU_3821	variety_specific	0.25	0	1.25	0.25	0	0.5	0.5	0.25	0.75	0.5	0	0	Bacteria	Proteobacteria	Deltaproteobacteria	Myxococcales	Haliangiaceae	Haliangium	Unassigned
OTU_3822	variety_specific	0.25	0.5	0.25	0	1.5	0.25	1.75	0	0.5	0.5	0	0.4	Bacteria	Proteobacteria	Deltaproteobacteria	Myxococcales	Haliangiaceae	Haliangium	Unassigned
OTU_383	variety_specific	9	7.5	15	11.75	6	36	28.25	24.5	24.75	33.25	3.8	6.4	Bacteria	Chloroflexi	Caldilineae	Caldilineales	Caldilineaceae	Unassigned	Unassigned
OTU_3832	variety_specific	0	0.5	0.25	0	1.25	0.5	0.25	0	0.75	0	0	0	Bacteria	Proteobacteria	Gammaproteobacteria	NKB5	Unassigned	Unassigned	Unassigned
OTU_3836	variety_specific	13.75	7.5	11	17.25	8.25	14	18.5	15.25	9	8.25	3.8	4	Bacteria	Firmicutes	Bacilli	Bacillales	Planococcaceae	Sporosarcina	Sporosarcina_pasteurii
OTU_3840	variety_specific	2.5	0.75	0	0.5	0.75	0.25	0	0.25	0.25	0.75	0	0	Bacteria	Actinobacteria	Acidimicrobiia	Acidimicrobiales	Acidimicrobiaceae	Unassigned	Unassigned
OTU_3846	variety_specific	0.5	0.25	0.75	0.25	2.25	0	0	0.5	0.5	0	0	0	Bacteria	Planctomycetes	Planctomycetacia	Planctomycetales	Planctomycetaceae	Unassigned	Unassigned
OTU_3861	variety_specific	0.5	1	1.5	0.75	0	2	0.75	1	0.75	1	0	0.2	Bacteria	Proteobacteria	Deltaproteobacteria	Unassigned	Unassigned	Unassigned	Unassigned
OTU_3862	variety_specific	1	1.25	0	0	0	2.75	2.5	1	0.5	1.5	0	0	Bacteria	Actinobacteria	Coriobacteriia	Coriobacteriales	Coriobacteriaceae	Unassigned	Unassigned
OTU_3863	variety_specific	19	43	57.75	13.75	46.5	10.5	5.75	12.5	13.5	13	15.4	8	Bacteria	Proteobacteria	Alphaproteobacteria	Sphingomonadales	Sphingomonadaceae	Sphingomonas	Unassigned
OTU_3864	variety_specific	0	0.75	0	1.25	0.5	0.5	0.5	1	0	0.5	0	0	Bacteria	Planctomycetes	Planctomycetacia	Planctomycetales	Planctomycetaceae	Unassigned	Unassigned
OTU_3868	variety_specific	1	1.5	0.5	1	1.25	0.25	0.25	1.25	1.75	0	0	0	Bacteria	Hydrogenedentes	Unassigned	Unassigned	Unassigned	Unassigned	Unassigned
OTU_3872	variety_specific	0.25	0	1.5	0.25	0.25	0.25	0.75	1	1.5	1.25	0.4	0	Bacteria	Proteobacteria	Deltaproteobacteria	Myxococcales	Haliangiaceae	Haliangium	Unassigned
OTU_3882	variety_specific	0	1.25	1.5	2	0.25	1.25	1.25	0.25	0.5	0.75	0.2	0	Bacteria	Proteobacteria	Gammaproteobacteria	Oceanospirillales	Halomonadaceae	Halomonas	Unassigned
OTU_3895	variety_specific	0.75	0.5	0.25	1.5	0	0.75	0	0.5	0.75	0.75	0	0.2	Bacteria	Planctomycetes	Planctomycetacia	Planctomycetales	Planctomycetaceae	Unassigned	Unassigned
OTU_3896	variety_specific	1	0	0	0	1.5	0.25	0.5	0	0.5	1	0	0	Bacteria	Planctomycetes	Planctomycetacia	Planctomycetales	Planctomycetaceae	Pir4_lineage	Unassigned
OTU_39	variety_specific	340.25	356.75	286.75	303.25	328.75	120	134	220	173.5	164.25	125.4	80.6	Bacteria	Firmicutes	Bacilli	Bacillales	Bacillaceae	Bacillus	Unassigned
OTU_3907	variety_specific	5	7.75	6.25	8.25	7.5	2	2.75	5	3.25	2.25	3	0.6	Bacteria	Firmicutes	Bacilli	Bacillales	Paenibacillaceae	Paenibacillus	Paenibacillus_sp._A3-21
OTU_3910	variety_specific	0	2.25	1	1.5	0.25	0	0	0.25	2.25	0.5	0.2	0	Bacteria	Proteobacteria	Deltaproteobacteria	Myxococcales	Blfdi19	Unassigned	Unassigned
OTU_3915	variety_specific	1.75	0.5	2.25	1	1	0	0	0.75	2	1	0.2	0	Bacteria	Actinobacteria	Actinobacteria	Streptomycetales	Streptomycetaceae	Streptomyces	Unassigned
OTU_3923	variety_specific	0	0.25	0.75	2	0.75	0	0	0	0.75	0.5	0	0	Bacteria	Verrucomicrobia	Spartobacteria	Chthoniobacterales	DA101_soil_group	Unassigned	Unassigned
OTU_3928	variety_specific	0.75	0.75	0.75	0.25	3.75	0	0	0.5	0.25	0	0.2	0.2	Bacteria	Verrucomicrobia	OPB35_soil_group	Unassigned	Unassigned	Unassigned	Unassigned
OTU_3930	variety_specific	1.5	2.75	2.5	3	2.5	0	0	0.5	1.75	0.25	0.4	0	Bacteria	Actinobacteria	Actinobacteria	Micromonosporales	Micromonosporaceae	Actinoplanes	Actinoplanes_sp._L1205
OTU_3932	variety_specific	1.25	1	1	3	1.5	6	7	2.25	3.25	4.75	1.6	1	Bacteria	Verrucomicrobia	OPB35_soil_group	Unassigned	Unassigned	Unassigned	Unassigned
OTU_3954	variety_specific	0.25	1.25	0	0.75	0.25	0.75	1.75	0.75	0	0.5	0.4	0	Bacteria	Firmicutes	Bacilli	Bacillales	Bacillaceae	Bacillus	Unassigned
OTU_3963	variety_specific	0.25	0	0	0.25	0	1.5	1	0	1	1.25	0	0	Bacteria	Proteobacteria	Betaproteobacteria	Burkholderiales	Burkholderiaceae	Lautropia	Unassigned
OTU_3970	variety_specific	4.5	0.75	0.25	0	1.25	0.5	0	0.75	0.5	1.75	0.2	0.2	Bacteria	Chloroflexi	Chloroflexia	Unassigned	Unassigned	Unassigned	Unassigned
OTU_3984	variety_specific	1	0.25	1.75	0	0.25	0.75	1.5	0.75	1.75	2.5	0	0	Bacteria	Chloroflexi	Chloroflexia	Chloroflexales	Chloroflexaceae	Chloronema	Unassigned
OTU_400	variety_specific	12.75	15.25	19.25	15	16	15	11	14.5	22.25	18.5	7	4.6	Bacteria	Nitrospirae	Nitrospira	Nitrospirales	0319-6A21	Unassigned	Unassigned
OTU_4000	variety_specific	1.5	3.5	1.5	1.75	1.5	0.25	0.75	1.25	1	1	0.6	0	Bacteria	Actinobacteria	Acidimicrobiia	Acidimicrobiales	Iamiaceae	Iamia	Unassigned
OTU_4017	variety_specific	1.5	1.25	1.25	0.5	2.5	0	1.5	0.5	0.25	0.75	0.4	0	Bacteria	Actinobacteria	Acidimicrobiia	Acidimicrobiales	Acidimicrobiaceae	Unassigned	Unassigned
OTU_4019	variety_specific	0.75	1.25	2.5	0	1.75	0	0	1	0.25	0.5	0.2	0	Bacteria	Chloroflexi	Chloroflexia	Chloroflexales	Roseiflexaceae	Roseiflexus	Unassigned
OTU_4026	variety_specific	2.25	1.75	1.5	1.5	3.5	0.75	0	0.75	0.75	1	0.2	0	Bacteria	Planctomycetes	Planctomycetacia	Planctomycetales	Planctomycetaceae	Unassigned	Unassigned
OTU_403	variety_specific	8.5	11.5	22	16.5	4.75	17.5	14.25	19.5	20.25	15	5.8	4.8	Bacteria	Proteobacteria	Alphaproteobacteria	Rhizobiales	Hyphomicrobiaceae	Pedomicrobium	Unassigned
OTU_405	variety_specific	5.5	4.75	7.5	11.25	0.25	25.5	24.5	37.75	23.25	25.75	3.2	6.8	Bacteria	Acidobacteria	Acidobacteria	Subgroup_6	Unassigned	Unassigned	Unassigned
OTU_4064	variety_specific	0.5	1.5	0.5	0.5	1.75	0.25	1.25	0.5	2.75	0.5	0	0	Bacteria	Proteobacteria	Deltaproteobacteria	Myxococcales	FFCH16767	Unassigned	Unassigned
OTU_4077	variety_specific	2	0.5	0.75	0	0.25	0	0	0.25	0	0	0	0	Bacteria	Proteobacteria	Gammaproteobacteria	Unassigned	Unassigned	Unassigned	Unassigned
OTU_4078	variety_specific	3.25	1.25	0	1.75	2.75	0	0.75	0.25	0.25	1	0.2	0	Bacteria	Planctomycetes	Phycisphaerae	WD2101_soil_group	Unassigned	Unassigned	Unassigned
OTU_4081	variety_specific	1.5	1	0	0.5	1.5	0.75	0.75	1.5	0	1	0	0	Bacteria	Saccharibacteria	Unassigned	Unassigned	Unassigned	Unassigned	Unassigned
OTU_4082	variety_specific	0.5	1.5	0.75	1.25	0.5	0.5	0.75	1	0.75	0.75	0	0.2	Bacteria	Planctomycetes	Planctomycetacia	Planctomycetales	Planctomycetaceae	Gemmata	Unassigned
OTU_4088	variety_specific	5.5	0.5	0.75	0.5	0	1	1	1	0	0	0	0	Bacteria	Saccharibacteria	Unassigned	Unassigned	Unassigned	Unassigned	Unassigned
OTU_4092	variety_specific	0.5	0.75	1	1.25	0.25	1.25	0	0	0.5	0.75	0.2	0	Bacteria	Proteobacteria	Deltaproteobacteria	Myxococcales	Haliangiaceae	Haliangium	Unassigned
OTU_4093	variety_specific	1.5	1	0.25	0.25	1.25	2.25	0.25	1	0.25	0.25	0	0	Bacteria	Saccharibacteria	Unassigned	Unassigned	Unassigned	Unassigned	Unassigned
OTU_4097	variety_specific	0.75	1	1.75	1.75	1	2.75	3.75	1.75	4.5	2.25	0.4	0.6	Bacteria	Verrucomicrobia	OPB35_soil_group	Unassigned	Unassigned	Unassigned	Unassigned
OTU_4099	variety_specific	2	1	1	0.5	0.25	0.5	0.5	0	1.25	1.5	0	0	Bacteria	Aerophobetes	Unassigned	Unassigned	Unassigned	Unassigned	Unassigned
OTU_410	variety_specific	12.25	9	10.75	11.5	13.75	25.5	11.5	12.25	18.75	11.75	7.6	6.8	Bacteria	Bacteroidetes	Cytophagia	Order_II	Rhodothermaceae	Unassigned	Unassigned
OTU_4108	variety_specific	0.75	2.75	0.75	1.75	1	0	0	1	1	1.75	0.2	0	Bacteria	Chloroflexi	Chloroflexia	Chloroflexales	FFCH7168	Unassigned	Unassigned
OTU_4122	variety_specific	2.25	1	1.5	0.25	3.25	0	0	0.25	0.25	0.5	0.4	0	Bacteria	Planctomycetes	Planctomycetacia	Planctomycetales	Planctomycetaceae	Planctomyces	Unassigned
OTU_4125	variety_specific	1	0.5	0.5	0	2.5	0	0	0	0	0	0	0	Bacteria	TM6	Unassigned	Unassigned	Unassigned	Unassigned	Unassigned
OTU_4149	variety_specific	0	0.25	0	0.75	0	0.5	1	1.75	0.5	0.25	0	0	Bacteria	Chloroflexi	Ardenticatenia	Unassigned	Unassigned	Unassigned	Unassigned
OTU_4157	variety_specific	0	0.25	0	0	0	0.5	2.5	0.25	0	0.5	0.2	0	Bacteria	Chloroflexi	Anaerolineae	Anaerolineales	Anaerolineaceae	Unassigned	Unassigned
OTU_4172	variety_specific	1.75	0	0	0.75	0	0.25	0	0	0.25	0.75	0	0	Bacteria	Saccharibacteria	Unassigned	Unassigned	Unassigned	Unassigned	Unassigned
OTU_4176	variety_specific	0.75	2	0.25	0	0.75	0	0	1	0.75	0.75	0	0.2	Bacteria	Planctomycetes	Planctomycetacia	Planctomycetales	Planctomycetaceae	Unassigned	Unassigned
OTU_418	variety_specific	19.75	15.5	14	13.25	17.25	16	25.75	14.75	14.75	17.5	9.6	6.2	Bacteria	Bacteroidetes	Cytophagia	Cytophagales	Cytophagaceae	Pontibacter	Pontibacter_sp._JC213
OTU_4181	variety_specific	1	0.25	1.5	0	1	0	0.75	0.25	0.25	0	0	0	Bacteria	Planctomycetes	Planctomycetacia	Planctomycetales	Planctomycetaceae	Pirellula	Unassigned
OTU_4188	variety_specific	0.75	1	0	1.25	0.5	0.25	0.5	1.75	0	0.5	0	0.4	Bacteria	Hydrogenedentes	Unassigned	Unassigned	Unassigned	Unassigned	Unassigned
OTU_4191	variety_specific	1	0.5	0.5	1	0	0.75	3	0.75	1.75	1	0.2	0.2	Bacteria	Actinobacteria	Coriobacteriia	Coriobacteriales	Coriobacteriaceae	Unassigned	Unassigned
OTU_4203	variety_specific	0.75	0.25	0.25	0	0	0.75	2.5	0.75	1.25	1.25	0	0	Bacteria	Chloroflexi	Caldilineae	Caldilineales	Caldilineaceae	Unassigned	Unassigned
OTU_4208	variety_specific	0.75	0.25	0	1.25	0.25	0	0.25	0.25	4.25	0.5	0	0	Bacteria	Cyanobacteria	Melainabacteria	Vampirovibrionales	Unassigned	Unassigned	Unassigned
OTU_4214	variety_specific	0.5	0.25	1.75	0.25	0.75	0	0	0	0.5	0.25	0	0	Bacteria	Chloroflexi	JG30-KF-CM66	Unassigned	Unassigned	Unassigned	Unassigned
OTU_4224	variety_specific	0	0.25	0.75	0.5	2.25	0	0	0	0.5	0	0	0	Bacteria	Planctomycetes	Planctomycetacia	Planctomycetales	Planctomycetaceae	Unassigned	Unassigned
OTU_4247	variety_specific	0	0.5	0.5	0	0	0.5	0.75	1.5	0.25	0	0	0	Bacteria	Proteobacteria	Alphaproteobacteria	Rhodospirillales	Acetobacteraceae	Roseomonas	Unassigned
OTU_425	variety_specific	29.25	16.5	20	32.75	18	47	45	33.25	49.25	36	11.4	17.8	Bacteria	Actinobacteria	Thermoleophilia	Solirubrobacterales	480-2	Unassigned	Unassigned
OTU_4258	variety_specific	0.5	0	0	0.25	0	0	0.75	0.25	0	1.5	0	0	Bacteria	Proteobacteria	Alphaproteobacteria	Rhizobiales	Unassigned	Unassigned	Unassigned
OTU_4262	variety_specific	0	0.25	1.25	0	0.25	1.5	0.75	0.5	0.75	0.75	0.2	0	Bacteria	Actinobacteria	Actinobacteria	Streptosporangiales	Thermomonosporaceae	Actinocorallia	Actinocorallia_longicatena
OTU_4267	variety_specific	0.25	0	0	0	0	0	0.25	1.75	0	0.25	0	0	Bacteria	Proteobacteria	Gammaproteobacteria	Legionellales	Coxiellaceae	Aquicella	Unassigned
OTU_4272	variety_specific	0.25	0	0.25	0.25	0	3	0.75	0.75	0.5	0	0.2	0	Bacteria	Proteobacteria	Deltaproteobacteria	Desulfuromonadales	Geobacteraceae	Geothermobacter	Unassigned
OTU_4277	variety_specific	0	0.5	0.25	0.25	0	0.75	0.5	1.75	0	0.25	0.4	0	Bacteria	Chloroflexi	Caldilineae	Caldilineales	Caldilineaceae	Litorilinea	Unassigned
OTU_4279	variety_specific	0.25	0.25	0.75	1.5	1.25	0	0	0	0	0	0	0	Bacteria	Actinobacteria	Thermoleophilia	Gaiellales	Unassigned	Unassigned	Unassigned
OTU_4292	variety_specific	2.75	0.25	0.25	1	1.5	0	0.75	0	0.5	0.5	0	0	Bacteria	Unassigned	Unassigned	Unassigned	Unassigned	Unassigned	Unassigned
OTU_4296	variety_specific	0.5	0.75	1	0.75	4	1.75	0.5	0.5	0.75	1.25	0.4	0	Bacteria	Actinobacteria	Acidimicrobiia	Acidimicrobiales	Acidimicrobiaceae	CL500-29_marine_group	Unassigned
OTU_43	variety_specific	101	101.5	66	123.75	67	122	152.25	190.75	73.5	108.75	75.8	40.6	Bacteria	Acidobacteria	Acidobacteria	Subgroup_4	11-24	Unassigned	Unassigned
OTU_430	variety_specific	28.5	40.5	18.25	30	27	14.75	13.75	27	13.25	12.75	9	3.2	Bacteria	Verrucomicrobia	Spartobacteria	Chthoniobacterales	Xiphinematobacteraceae	Candidatus_Xiphinematobacter	Unassigned
OTU_4304	variety_specific	0.75	1	2.5	1	0.25	1	1.75	0.5	1.25	0.75	0.4	0	Bacteria	Proteobacteria	Deltaproteobacteria	Myxococcales	KD3-10	Unassigned	Unassigned
OTU_431	variety_specific	43.75	27.25	26.25	51	30.75	19	27.25	23.25	33.75	23.5	22.8	7.8	Bacteria	Acidobacteria	Acidobacteria	Subgroup_4	RB41	Unassigned	Unassigned
OTU_4313	variety_specific	1	0.75	1.5	1.25	1	0.25	0	0.75	1.75	0.25	0.2	0	Bacteria	Proteobacteria	Alphaproteobacteria	Rhizobiales	Aurantimonadaceae	Unassigned	Unassigned
OTU_4324	variety_specific	6.5	4.5	3.5	33.75	6.25	4	6	7.5	6	4.25	3.2	6	Archaea	Thaumarchaeota	Soil_Crenarchaeotic_Group[SCG]	Unassigned	Unassigned	Unassigned	Unassigned
OTU_4331	variety_specific	0.25	1	1.5	0.75	0.75	0	0	0	0	0.25	0	0	Bacteria	Proteobacteria	Gammaproteobacteria	NKB5	Unassigned	Unassigned	Unassigned
OTU_4334	variety_specific	0.75	1.25	0.75	0	1.5	0	0	0.25	0	0	0	0	Bacteria	Proteobacteria	Gammaproteobacteria	Unassigned	Unassigned	Unassigned	Unassigned
OTU_4343	variety_specific	0.75	0.5	0.25	0.5	2	0	0	0.25	1	0.25	0	0	Bacteria	Proteobacteria	Gammaproteobacteria	NKB5	Unassigned	Unassigned	Unassigned
OTU_4370	variety_specific	1.5	0	0.5	0	0.5	0.25	1	1.25	0	0.25	0	0.2	Bacteria	Firmicutes	Clostridia	Halanaerobiales	Halobacteroidaceae	Unassigned	Unassigned
OTU_4394	variety_specific	0.75	1	0.5	1.5	1	0.75	1	0.25	0.75	0.25	0	0	Bacteria	Proteobacteria	Gammaproteobacteria	Legionellales	Coxiellaceae	Aquicella	Unassigned
OTU_4397	variety_specific	0	0	1.75	0	0.5	0	0	0.5	0.5	0.25	0	0.2	Bacteria	Firmicutes	Bacilli	Bacillales	Bacillaceae	Paucisalibacillus	Unassigned
OTU_4413	variety_specific	1.5	2.5	1.5	2.25	1	0.5	1	1.5	2	0.5	0.2	0.2	Bacteria	Proteobacteria	Deltaproteobacteria	Bdellovibrionales	Bdellovibrionaceae	Bdellovibrio	Unassigned
OTU_4418	variety_specific	0.5	1	0.5	1	0.5	0.25	1.25	1.5	1	0.5	0.2	0	Bacteria	Planctomycetes	Planctomycetacia	Planctomycetales	Planctomycetaceae	Planctomyces	Unassigned
OTU_442	variety_specific	19.25	23.5	13.5	16.25	13.25	18.5	19	21	13	9.25	5.4	2.8	Bacteria	Verrucomicrobia	Spartobacteria	Chthoniobacterales	Unassigned	Unassigned	Unassigned
OTU_4425	variety_specific	0.75	1.25	1.75	1.25	2.25	0.75	0.5	0.25	1.75	0.5	0.2	0	Bacteria	Proteobacteria	Deltaproteobacteria	GR-WP33-30	Unassigned	Unassigned	Unassigned
OTU_4426	variety_specific	0.25	0	0	0.25	0	0	0	0.25	0.75	2.25	0	0	Bacteria	Actinobacteria	Acidimicrobiia	Acidimicrobiales	Unassigned	Unassigned	Unassigned
OTU_4427	variety_specific	0.5	0.75	2.5	0.25	1	1.5	0.5	0.25	0.75	1	0	0.2	Bacteria	Planctomycetes	Planctomycetacia	Planctomycetales	Planctomycetaceae	Blastopirellula	Unassigned
OTU_4433	variety_specific	0	0	0	0	0	0.75	2.75	0	0	0	0	0	Bacteria	Unassigned	Unassigned	Unassigned	Unassigned	Unassigned	Unassigned
OTU_4449	variety_specific	0.25	0	0	0.25	0.25	0.25	2	0.25	0	0.75	0.2	0	Bacteria	Chloroflexi	Anaerolineae	Anaerolineales	Anaerolineaceae	Unassigned	Unassigned
OTU_4457	variety_specific	0.25	0.75	0.25	0.25	2.25	0	0	0.5	0.25	0	0	0.2	Bacteria	Proteobacteria	Deltaproteobacteria	Myxococcales	Haliangiaceae	Haliangium	Unassigned
OTU_4458	variety_specific	2.5	2.75	4.25	1.25	2.25	0.25	1	2	0.75	1.25	0.8	0.2	Bacteria	Proteobacteria	Alphaproteobacteria	Rhizobiales	Xanthobacteraceae	Variibacter	Unassigned
OTU_4459	variety_specific	2.5	0.75	0.25	0.5	0.75	0	0	0	0	0	0	0	Bacteria	Proteobacteria	Alphaproteobacteria	Rhodospirillales	Acetobacteraceae	Unassigned	Unassigned
OTU_4493	variety_specific	1.25	2.5	1.5	0.75	1.25	0	0.25	0.75	0	0.25	0.2	0	Bacteria	Acidobacteria	Acidobacteria	Subgroup_11	Unassigned	Unassigned	Unassigned
OTU_4499	variety_specific	0.25	0	0.5	0	0	1.25	0.75	0	0	0	0	0	Bacteria	Proteobacteria	Gammaproteobacteria	Legionellales	Coxiellaceae	Aquicella	Unassigned
OTU_4528	variety_specific	0	0	0	0.25	1.25	0.75	0.5	0.25	0.5	0.5	0	0	Bacteria	Chloroflexi	Anaerolineae	Anaerolineales	Anaerolineaceae	Unassigned	Unassigned
OTU_4536	variety_specific	0.75	0	0	0.25	1.25	1.25	0	0	0	0	0	0	Bacteria	Gemmatimonadetes	Gemmatimonadetes	S0134_terrestrial_group	Unassigned	Unassigned	Unassigned
OTU_454	variety_specific	56.75	99.25	61.5	127.25	75.75	45.25	52.25	83.25	54	50	30	13.6	Bacteria	Acidobacteria	Acidobacteria	Subgroup_6	Unassigned	Unassigned	Unassigned
OTU_4543	variety_specific	1.75	2	1	0	1.25	1	1	0.5	1.25	2.25	0.4	0	Bacteria	Cyanobacteria	ML635J-21	Unassigned	Unassigned	Unassigned	Unassigned
OTU_4548	variety_specific	0.25	1	0.75	1	0	0	0.5	1.25	0.75	2	0.4	0	Bacteria	Chloroflexi	TK10	Unassigned	Unassigned	Unassigned	Unassigned
OTU_4549	variety_specific	1.5	0.75	2	0.5	1	0.25	0	0.5	0.5	0.25	0.2	0	Bacteria	Planctomycetes	Planctomycetacia	Planctomycetales	Planctomycetaceae	Unassigned	Unassigned
OTU_4556	variety_specific	1.5	1.25	0	1	0.75	0	0	0.25	1.75	0.5	0.2	0	Bacteria	Bacteroidetes	Sphingobacteriia	Sphingobacteriales	Chitinophagaceae	Unassigned	Unassigned
OTU_4571	variety_specific	0.25	0.5	0.25	0	2.5	0	0	0	0	0	0	0	Bacteria	Proteobacteria	Alphaproteobacteria	Rhodospirillales	Rhodospirillaceae	Thalassospira	Unassigned
OTU_4600	variety_specific	1	1.25	0.75	0.75	0.75	1	0.75	0.5	1.75	0.25	0.2	0	Bacteria	Chloroflexi	JG30-KF-CM66	Unassigned	Unassigned	Unassigned	Unassigned
OTU_4603	variety_specific	15	19.5	22.25	23.5	18.5	61.5	34.25	33.75	39.25	31.5	13	10.4	Bacteria	Proteobacteria	Alphaproteobacteria	Sphingomonadales	Sphingomonadaceae	Sphingomonas	Sphingomonas_sp._Z0-YC6804
OTU_4638	variety_specific	5.5	0.5	2.5	1.25	3.25	2.25	0.25	0.75	0.25	0.5	0.2	0	Bacteria	Proteobacteria	Gammaproteobacteria	Legionellales	Coxiellaceae	Aquicella	Unassigned
OTU_4650	variety_specific	5.75	5.5	2.5	2.5	6	2.25	1.5	6	2	2.75	1.4	0.6	Bacteria	Actinobacteria	Thermoleophilia	Gaiellales	Unassigned	Unassigned	Unassigned
OTU_4666	variety_specific	0.5	1.25	0.25	0.25	1	0.75	1.75	1	0	0	1	0	Bacteria	Proteobacteria	Gammaproteobacteria	Pseudomonadales	Moraxellaceae	Unassigned	Unassigned
OTU_4671	variety_specific	0.25	0.25	0.25	0	0	0	0.75	0.25	2	1.25	0.2	0	Bacteria	Elusimicrobia	Elusimicrobia	MVP-88	Unassigned	Unassigned	Unassigned
OTU_4681	variety_specific	0.5	0	0	1.25	0.5	0.5	0	0	0.25	0.25	0	0	Bacteria	Planctomycetes	Planctomycetacia	Planctomycetales	Planctomycetaceae	Unassigned	Unassigned
OTU_4687	variety_specific	1	1.75	1.75	3	1.75	0	0	2.25	0.25	0.75	0.6	0	Bacteria	Bacteroidetes	Sphingobacteriia	Sphingobacteriales	Chitinophagaceae	Unassigned	Unassigned
OTU_469	variety_specific	23.25	16.5	16	13	21	13.25	14.75	11	12.25	17	7	7.4	Bacteria	Actinobacteria	Acidimicrobiia	Acidimicrobiales	Iamiaceae	Iamia	Unassigned
OTU_4690	variety_specific	0.25	0	1	0	0	0.25	0.5	0.25	1	3.25	0	0	Bacteria	Cyanobacteria	Cyanobacteria	SubsectionIII	FamilyI	Phormidium	Unassigned
OTU_472	variety_specific	27.75	23	25	13.5	34	5.75	5.75	10.75	14	10.5	9	3.8	Bacteria	Actinobacteria	Acidimicrobiia	Acidimicrobiales	Unassigned	Unassigned	Unassigned
OTU_4722	variety_specific	0.5	2.75	0.75	0	0.75	0	0.75	0.5	0	0.25	0	0	Bacteria	Saccharibacteria	Unassigned	Unassigned	Unassigned	Unassigned	Unassigned
OTU_474	variety_specific	23.25	26	20.25	23.75	55.25	13	22.75	20.25	19.5	15.25	11	5.4	Bacteria	Planctomycetes	Planctomycetacia	Planctomycetales	Planctomycetaceae	Unassigned	Unassigned
OTU_4755	variety_specific	0	0.25	0.25	0.75	0.25	0.25	0.75	0.5	0.75	1.5	0	0	Bacteria	Saccharibacteria	Unassigned	Unassigned	Unassigned	Unassigned	Unassigned
OTU_4760	variety_specific	6.75	2.5	4.5	3.75	7.75	4.25	5.5	5.75	3.75	3	1.6	2	Bacteria	Proteobacteria	Alphaproteobacteria	Rhizobiales	Hyphomicrobiaceae	Hyphomicrobium	Unassigned
OTU_4763	variety_specific	1	0.5	1.25	0.75	1.25	2	0.75	0.25	0.75	1.25	0	0.2	Bacteria	Chloroflexi	Ardenticatenia	Ardenticatenales	Unassigned	Unassigned	Unassigned
OTU_477	variety_specific	13.75	15.75	19	12.25	12.75	7	8	12.5	11.25	9.25	4	2.6	Bacteria	Proteobacteria	Alphaproteobacteria	Rhizobiales	Bradyrhizobiaceae	Bosea	Microvirga_sp._JC119
OTU_4776	variety_specific	1.25	0.25	1	0.5	0.25	0	0	0	0	0.25	0	0	Bacteria	Chloroflexi	KD4-96	Unassigned	Unassigned	Unassigned	Unassigned
OTU_478	variety_specific	35	30.5	42.25	29.25	35.25	56.5	33	32.25	52	49.75	14.4	12.6	Bacteria	Chloroflexi	TK10	Unassigned	Unassigned	Unassigned	Unassigned
OTU_4781	variety_specific	0.25	0.5	0.25	0	0	1	0.75	1.5	1	1	0	0	Bacteria	Chloroflexi	Ardenticatenia	Unassigned	Unassigned	Unassigned	Unassigned
OTU_4787	variety_specific	3	0.75	0.75	1.25	0.5	0.5	0.25	0.5	1.25	0.75	0.2	0.2	Bacteria	Proteobacteria	Deltaproteobacteria	Oligoflexales	Unassigned	Unassigned	Unassigned
OTU_4825	variety_specific	0.25	0	0.75	0	1.25	0	0.25	0	0	0.25	0	0	Bacteria	Proteobacteria	Deltaproteobacteria	Myxococcales	Sandaracinaceae	Unassigned	Unassigned
OTU_4828	variety_specific	0.75	0.25	1.25	1	0.5	1.25	1.5	0.5	1.5	0.75	0.8	0	Bacteria	Proteobacteria	Deltaproteobacteria	Myxococcales	Blfdi19	Unassigned	Unassigned
OTU_4830	variety_specific	1.75	0.75	0.5	0.25	0.5	0.25	0.25	0.25	0.25	0.75	0	0	Bacteria	Proteobacteria	Deltaproteobacteria	Bdellovibrionales	Bdellovibrionaceae	OM27_clade	Unassigned
OTU_4844	variety_specific	0.25	0.5	1.25	0	0.75	0	0.5	0	0	0.75	0	0.2	Bacteria	Acidobacteria	Acidobacteria	Subgroup_19	Unassigned	Unassigned	Unassigned
OTU_4852	variety_specific	1	1	1.75	1.25	3.25	1.5	5	0	0.75	1.5	0.4	0	Bacteria	Verrucomicrobia	OPB35_soil_group	Unassigned	Unassigned	Unassigned	Unassigned
OTU_4856	variety_specific	0.25	1	0.25	0	1.25	1	0	0	1	0.75	0	0.2	Bacteria	Planctomycetes	Planctomycetacia	Planctomycetales	Planctomycetaceae	Pirellula	Unassigned
OTU_4858	variety_specific	0.75	1.25	0.5	0.5	0.5	0	0	0	0	0	0	0	Bacteria	Proteobacteria	Deltaproteobacteria	Myxococcales	Phaselicystidaceae	Phaselicystis	Unassigned
OTU_4866	variety_specific	2	0	0.25	0.25	0.75	0	0	0.25	0	0	0	0	Bacteria	Planctomycetes	Planctomycetacia	Planctomycetales	Planctomycetaceae	Planctomyces	Unassigned
OTU_4869	variety_specific	1.5	0.5	0	0	0.75	0.25	0	0.5	0	0	0	0	Bacteria	Chlamydiae	Chlamydiae	Chlamydiales	Simkaniaceae	Candidatus_Rhabdochlamydia	Rhabdochlamydiaceae_bacterium_NS3
OTU_4908	variety_specific	0	0.25	0.5	0.5	0.25	0.75	0	0.5	0.5	2.75	0.2	0	Bacteria	Acidobacteria	Acidobacteria	Subgroup_6	Unassigned	Unassigned	Unassigned
OTU_4915	variety_specific	0.5	0.25	0.5	0.25	0	0.5	0.75	0.5	1.5	0.25	0	0	Bacteria	Actinobacteria	Actinobacteria	Frankiales	Cryptosporangiaceae	Fodinicola	Unassigned
OTU_4926	variety_specific	0.5	0	0	0	0	0.75	0.25	0	1.75	0.75	0	0	Bacteria	Verrucomicrobia	Verrucomicrobiae	Verrucomicrobiales	Unassigned	Unassigned	Unassigned
OTU_4935	variety_specific	1	0.75	0.25	0.75	0.25	4.5	2.75	1.5	0.75	1.25	1.4	0.6	Bacteria	Firmicutes	Clostridia	Clostridiales	Ruminococcaceae	Unassigned	Unassigned
OTU_4936	variety_specific	0.25	0.5	0.25	0	1.25	0.5	0	0.5	0.5	0.25	0	0	Bacteria	Actinobacteria	Acidimicrobiia	Acidimicrobiales	Acidimicrobiaceae	Unassigned	Unassigned
OTU_4942	variety_specific	4.25	2	3.75	1	6	2	1.75	1.25	2.25	3	1.4	0.4	Bacteria	Planctomycetes	Planctomycetacia	Planctomycetales	Planctomycetaceae	Gemmata	Gemmata_sp._Fl1-1
OTU_4954	variety_specific	2.75	0	0	0.25	0.5	0	0.75	0.25	0.25	0.25	0.2	0	Bacteria	Chlamydiae	Chlamydiae	Chlamydiales	Parachlamydiaceae	Unassigned	Unassigned
OTU_4955	variety_specific	60.5	75.25	78.75	34.25	82	13.75	11	33	36.25	40.75	14.6	8.6	Bacteria	Firmicutes	Bacilli	Bacillales	Bacillaceae	Bacillus	alpha_proteobacterium_L5
OTU_496	variety_specific	18	18.75	21.5	18.5	19	27	17.5	18.5	19.75	16.75	6.2	6.2	Bacteria	Actinobacteria	Acidimicrobiia	Acidimicrobiales	Unassigned	Unassigned	Unassigned
OTU_4963	variety_specific	0.5	1	1.25	0	0.5	0.25	0.5	0.25	0.75	0.5	0	0	Bacteria	Planctomycetes	Planctomycetacia	Planctomycetales	Planctomycetaceae	Planctomyces	Unassigned
OTU_4969	variety_specific	0.5	3	1.75	0.75	2	0.5	0.5	1	1	1.5	0	0	Bacteria	Firmicutes	Bacilli	Bacillales	Paenibacillaceae	Paenibacillus	Paenibacillus_sp._Agd-32
OTU_5006	variety_specific	1.25	2.5	0.75	1	1.5	0	0	1	0.75	0.75	0.2	0	Bacteria	Actinobacteria	Acidimicrobiia	Acidimicrobiales	Unassigned	Unassigned	Unassigned
OTU_5008	variety_specific	2.25	0.5	1	1.25	1.5	0	0	0.5	0.25	2.5	0.4	0	Bacteria	Proteobacteria	Betaproteobacteria	Burkholderiales	Alcaligenaceae	Advenella	Unassigned
OTU_5032	variety_specific	2	1.75	2	4.25	3.25	1.5	0.75	1.5	1.75	1	0.8	0.4	Bacteria	Chloroflexi	Ardenticatenia	Ardenticatenales	Unassigned	Unassigned	Unassigned
OTU_505	variety_specific	25.5	26.25	20.25	21.5	23.5	4.25	6	13.25	12.5	12	7.6	3	Bacteria	Actinobacteria	Acidimicrobiia	Acidimicrobiales	Unassigned	Unassigned	Unassigned
OTU_5077	variety_specific	0	0.75	0.75	0	0	0.5	1.75	0.75	0.75	1	0	0	Bacteria	Proteobacteria	Deltaproteobacteria	Myxococcales	KD3-10	Unassigned	Unassigned
OTU_5079	variety_specific	1.5	0.5	0.25	0.75	0.25	0	0	0.5	0	0.25	0	0	Bacteria	Saccharibacteria	Unassigned	Unassigned	Unassigned	Unassigned	Unassigned
OTU_5086	variety_specific	0	0	0	0	0	0	3.5	0	0	0	0	0	Bacteria	Bacteroidetes	Bacteroidia	Bacteroidales	Bacteroidales_S24-7_group	Unassigned	Unassigned
OTU_5091	variety_specific	1.5	0	0.25	0.5	0.25	0.5	2.25	0.5	0.5	1.5	0	0	Bacteria	Proteobacteria	Deltaproteobacteria	Bdellovibrionales	Bdellovibrionaceae	Bdellovibrio	Unassigned
OTU_510	variety_specific	5.75	6.5	11.5	12	0.5	36.75	32.25	28.75	22.75	27.25	4.8	10	Bacteria	Chloroflexi	Unassigned	Unassigned	Unassigned	Unassigned	Unassigned
OTU_5123	variety_specific	0.5	1.75	0.25	1	2.75	0.75	1.5	1	0	0	0	0	Bacteria	Planctomycetes	Planctomycetacia	Planctomycetales	Planctomycetaceae	Gemmata	Unassigned
OTU_5124	variety_specific	0.25	0	0	0	0	1.5	0.25	0	0.25	0.75	0	0	Bacteria	Proteobacteria	Gammaproteobacteria	Legionellales	Legionellaceae	Legionella	Unassigned
OTU_5126	variety_specific	2.5	1.5	1.5	1.75	2.5	0.5	0	0.75	2	0.75	0.6	0	Bacteria	Actinobacteria	Actinobacteria	Micromonosporales	Micromonosporaceae	Longispora	Unassigned
OTU_5135	variety_specific	0	1.25	2.5	0.25	0.5	0	0.75	0.75	1	0.25	0	0	Bacteria	Actinobacteria	Actinobacteria	Frankiales	Sporichthyaceae	Unassigned	Unassigned
OTU_5139	variety_specific	1.75	0.25	0	0.25	0.5	0	0	0	0	0.25	0	0	Bacteria	SHA-109	Unassigned	Unassigned	Unassigned	Unassigned	Unassigned
OTU_5141	variety_specific	0	0.5	0.5	0.25	0.5	1.5	0.5	0.75	0.25	0.25	0	0	Bacteria	Planctomycetes	Planctomycetacia	Planctomycetales	Planctomycetaceae	Unassigned	Unassigned
OTU_5143	variety_specific	1.5	0.25	0.25	0.5	0	0	0	0	0.5	0	0	0.2	Bacteria	Planctomycetes	Phycisphaerae	WD2101_soil_group	Unassigned	Unassigned	Unassigned
OTU_5159	variety_specific	1	0	0.25	0	0.25	0	3.75	0.5	0	0	0	0	Bacteria	Bacteroidetes	Bacteroidia	Bacteroidales	Bacteroidaceae	Bacteroides	Unassigned
OTU_5161	variety_specific	0.25	0	0	1	0	2	1	1	1.75	1	0.2	0	Bacteria	Armatimonadetes	Unassigned	Unassigned	Unassigned	Unassigned	Unassigned
OTU_5174	variety_specific	0.25	0.5	0.25	0	2	0	0	0.25	0.25	0.25	0	0	Bacteria	Chlamydiae	Chlamydiae	Chlamydiales	Parachlamydiaceae	Unassigned	Unassigned
OTU_5176	variety_specific	0.75	1.75	1.5	1.25	2.5	0	0	0.25	0.75	0.25	0.2	0.2	Bacteria	Actinobacteria	Acidimicrobiia	Acidimicrobiales	Unassigned	Unassigned	Unassigned
OTU_5188	variety_specific	0	1.75	0.5	1.75	1.25	0	0	0.5	0.25	0	0	0	Bacteria	Planctomycetes	Phycisphaerae	WD2101_soil_group	Unassigned	Unassigned	Unassigned
OTU_5193	variety_specific	1.25	1.5	1	1	0.75	0	0	0.5	1	0.25	0	0	Bacteria	Chloroflexi	TK10	Unassigned	Unassigned	Unassigned	Unassigned
OTU_5194	variety_specific	0.5	1	1.5	0	0	0	0	0.25	0	0.5	0	0	Bacteria	Proteobacteria	Alphaproteobacteria	Rhizobiales	Xanthobacteraceae	Variibacter	Unassigned
OTU_520	variety_specific	8.25	8.25	14	14.25	6	23.25	35.75	17	23.75	30	6	7.2	Bacteria	Bacteroidetes	Sphingobacteriia	Sphingobacteriales	Chitinophagaceae	Unassigned	Unassigned
OTU_5208	variety_specific	0.5	2.25	0.25	1	0.5	0	0	0.75	0.5	0.5	0.2	0	Bacteria	Chloroflexi	Caldilineae	Caldilineales	Caldilineaceae	Unassigned	Unassigned
OTU_5210	variety_specific	0.25	2.75	1	0.75	1.75	0	0	0.25	0	0	0.2	0	Bacteria	Proteobacteria	Gammaproteobacteria	Chromatiales	Ectothiorhodospiraceae	Thioalkalispira	Unassigned
OTU_5269	variety_specific	2.5	0.25	0	0	0.5	0.25	0.5	1	1.25	0.75	0.2	0.2	Bacteria	Gemmatimonadetes	Gemmatimonadetes	AT425-EubC11_terrestrial_group	Unassigned	Unassigned	Unassigned
OTU_527	variety_specific	7.5	6.75	9.25	7.5	6	6.75	8.75	15	3.25	9.5	2.8	2	Bacteria	Proteobacteria	Alphaproteobacteria	Rhizobiales	JG35-K1-AG5	Unassigned	Unassigned
OTU_529	variety_specific	4.75	3.25	2.5	3	0	8.5	18.5	21.25	6.25	20	2.4	4.8	Bacteria	Chloroflexi	Anaerolineae	Anaerolineales	Anaerolineaceae	Unassigned	Unassigned
OTU_5296	variety_specific	0	1.5	0	0.5	0	0.25	0	0	1	0.25	0	0	Bacteria	Firmicutes	Bacilli	Bacillales	Paenibacillaceae	Paenibacillus	Unassigned
OTU_5308	variety_specific	1.5	1	1	3.25	1.75	0	4.25	1	1	1.75	1.4	0.2	Bacteria	Verrucomicrobia	OPB35_soil_group	Unassigned	Unassigned	Unassigned	Unassigned
OTU_5310	variety_specific	0.5	0	0.5	0.5	0.25	0.5	0.5	0.5	2	0.5	0.2	0	Bacteria	Proteobacteria	Deltaproteobacteria	Bdellovibrionales	Bdellovibrionaceae	Bdellovibrio	Unassigned
OTU_5315	variety_specific	0.75	0	1.5	1	0.25	0	0.25	0.25	0.5	0.75	0	0	Bacteria	Proteobacteria	Deltaproteobacteria	Myxococcales	bacteriap25	Unassigned	Unassigned
OTU_5317	variety_specific	1.5	0.25	2.25	1.25	1.75	0.5	0.75	0.25	1.75	1	0.2	0.2	Bacteria	Planctomycetes	Planctomycetacia	Planctomycetales	Planctomycetaceae	Unassigned	Unassigned
OTU_534	variety_specific	13.25	3.25	9.75	7	0.25	33.75	39	21.75	19	29.75	3.8	8.2	Bacteria	Proteobacteria	Deltaproteobacteria	Myxococcales	Cystobacteraceae	Anaeromyxobacter	Unassigned
OTU_5345	variety_specific	0.25	0.25	0	1.25	0.25	0.25	0	0.25	0	0	0	0	Bacteria	Planctomycetes	Planctomycetacia	Planctomycetales	Planctomycetaceae	Unassigned	Unassigned
OTU_5347	variety_specific	0	0	0	0.25	0	0	1.5	0.25	0	0.5	0.2	0	Bacteria	Firmicutes	Clostridia	Clostridiales	Lachnospiraceae	[Eubacterium]_ventriosum_group	Unassigned
OTU_5364	variety_specific	0	0.25	1.5	0.75	0.5	0.25	0.25	0	2	0.5	0	0.4	Bacteria	Chloroflexi	Chloroflexia	Herpetosiphonales	Herpetosiphonaceae	Herpetosiphon	Unassigned
OTU_5370	variety_specific	2	0.25	0	0	1	0.25	0	0.25	0	1	0	0	Bacteria	Unassigned	Unassigned	Unassigned	Unassigned	Unassigned	Unassigned
OTU_5372	variety_specific	1.5	0.5	0.5	0	0.75	0	0.5	0	0	0.5	0	0	Bacteria	Proteobacteria	Gammaproteobacteria	Xanthomonadales	Xanthomonadaceae	Arenimonas	Unassigned
OTU_5384	variety_specific	0.25	1.75	0.5	0.75	0.5	0	0	0	0	0	0	0	Bacteria	Armatimonadetes	Unassigned	Unassigned	Unassigned	Unassigned	Unassigned
OTU_5386	variety_specific	0.75	0	0.75	0.25	2	0	0	0.25	0	0	0	0	Bacteria	Saccharibacteria	Unassigned	Unassigned	Unassigned	Unassigned	Unassigned
OTU_5391	variety_specific	1	0	0.25	0.75	2.25	0.25	0.75	0	0.5	0.25	0.2	0	Bacteria	Cyanobacteria	Melainabacteria	Obscuribacterales	Unassigned	Unassigned	Unassigned
OTU_5399	variety_specific	2.25	0	1.25	0	0.25	0	0	0	0	0	0	0	Bacteria	Planctomycetes	Unassigned	Unassigned	Unassigned	Unassigned	Unassigned
OTU_5403	variety_specific	4	0	0	0	0	0	0	0	0	0	0	0	Bacteria	Saccharibacteria	Unassigned	Unassigned	Unassigned	Unassigned	Unassigned
OTU_542	variety_specific	22.75	8	10.75	10.25	23.25	13.25	21.25	10	17.75	13.5	7.8	2.6	Bacteria	Planctomycetes	Planctomycetacia	Planctomycetales	Planctomycetaceae	Pirellula	Unassigned
OTU_544	variety_specific	24.75	17.5	21	10.75	31.75	22.5	28.25	14	17.75	19.5	12.8	5.6	Bacteria	Acidobacteria	Acidobacteria	Subgroup_5	Unassigned	Unassigned	Unassigned
OTU_5450	variety_specific	0.25	0	0	2	0	0.75	0.5	0.5	0.5	0.25	0	0	Bacteria	Proteobacteria	Gammaproteobacteria	Unassigned	Unassigned	Unassigned	Unassigned
OTU_5456	variety_specific	0	0.5	0.5	2.25	0.25	0.5	0	0.5	0.5	0.5	0	0	Bacteria	Proteobacteria	Deltaproteobacteria	Myxococcales	Cystobacteraceae	Anaeromyxobacter	Unassigned
OTU_5465	variety_specific	1	0.75	1.25	0.75	1.5	0.25	0	0.5	0.25	1.25	0	0.2	Bacteria	Planctomycetes	Planctomycetacia	Planctomycetales	Planctomycetaceae	Planctomyces	Unassigned
OTU_5488	variety_specific	0.5	1.25	0.5	0	0.25	1.75	1.75	1.25	2	0.25	0	0	Bacteria	Bacteroidetes	Sphingobacteriia	Sphingobacteriales	Chitinophagaceae	Chitinophaga	Unassigned
OTU_5498	variety_specific	0.75	1.5	0.5	0.25	0.25	1.25	1	0.25	2.25	0.75	0	0	Bacteria	Chloroflexi	Chloroflexia	Herpetosiphonales	Herpetosiphonaceae	Herpetosiphon	Unassigned
OTU_5500	variety_specific	0.5	0.25	0	0.25	0	0.25	1.5	0.75	0.25	0.5	0	0	Bacteria	Chloroflexi	Caldilineae	Caldilineales	Caldilineaceae	Unassigned	Unassigned
OTU_5505	variety_specific	0.5	0.5	0.25	1.75	0.25	0.5	0.25	0.5	1.25	0.75	0	0	Bacteria	Proteobacteria	Deltaproteobacteria	Myxococcales	Blfdi19	Anaeromyxobacter_dehalogenans	Unassigned
OTU_5539	variety_specific	1.5	0.5	0.5	0.25	0.75	1	0.25	0	0.5	0.25	0	0.2	Bacteria	Firmicutes	Bacilli	Bacillales	Thermoactinomycetaceae	Unassigned	Unassigned
OTU_5553	variety_specific	1.25	0.5	1.25	0	0	0	0	0	0	0	0	0	Bacteria	Actinobacteria	Actinobacteria	Frankiales	Sporichthyaceae	Sporichthya	Unassigned
OTU_5558	variety_specific	0.25	1.5	0	0.75	0	0	0	0	0	0	0	0	Bacteria	Planctomycetes	Planctomycetacia	Planctomycetales	Planctomycetaceae	Unassigned	Unassigned
OTU_556	variety_specific	6.75	6	5.5	6.75	3.75	12	4.25	10.25	5.5	8.25	2.6	2.2	Bacteria	Acidobacteria	Holophagae	Subgroup_7	Unassigned	Unassigned	Unassigned
OTU_5572	variety_specific	0	1.25	0.5	0	0	0	0	0.25	0.5	0.5	0	0	Bacteria	Proteobacteria	Gammaproteobacteria	NKB5	Unassigned	Unassigned	Unassigned
OTU_5575	variety_specific	0.5	0	1	0.5	1.25	0	0.25	0	0.25	0.25	0	0	Bacteria	Planctomycetes	Planctomycetacia	Planctomycetales	Planctomycetaceae	Unassigned	Unassigned
OTU_5577	variety_specific	1	0.5	0	0.5	0.25	0.25	0	1.5	0.75	0.75	0.2	0	Bacteria	Proteobacteria	Deltaproteobacteria	Myxococcales	Cystobacteraceae	Anaeromyxobacter	Unassigned
OTU_5602	variety_specific	0.75	0.5	1.5	1	1	0	0	0.75	0.5	0.25	0	0	Bacteria	Chloroflexi	Anaerolineae	Anaerolineales	Anaerolineaceae	Unassigned	Unassigned
OTU_5609	variety_specific	0.25	0.25	0.25	1.75	0.75	0	0	0	0.25	0	0	0	Bacteria	Planctomycetes	Planctomycetacia	Planctomycetales	Planctomycetaceae	Unassigned	Unassigned
OTU_5612	variety_specific	4.5	5.5	4	7.5	4.75	1.25	0.75	5	1.5	2.75	1.2	1.6	Bacteria	Acidobacteria	Acidobacteria	Subgroup_6	Unassigned	Unassigned	Unassigned
OTU_571	variety_specific	12.5	30.5	22.5	23.75	25	8	5	22	18.25	14	10.4	16.8	Bacteria	Chloroflexi	Thermomicrobia	JG30-KF-CM45	Unassigned	Unassigned	Unassigned
OTU_5727	variety_specific	0	0.25	0	0	0.25	2	0.75	0	0.25	0	0.4	0	Bacteria	Chloroflexi	Ktedonobacteria	C0119	Unassigned	Unassigned	Unassigned
OTU_5729	variety_specific	0.25	0.25	0	0	0	0	1.5	1.25	0	0	0	0	Bacteria	Chloroflexi	Unassigned	Unassigned	Unassigned	Unassigned	Unassigned
OTU_573	variety_specific	6	3.25	5.25	5.75	3	13.75	12.25	3.25	8.25	4.25	2	2.8	Bacteria	Gemmatimonadetes	Gemmatimonadetes	AT425-EubC11_terrestrial_group	Unassigned	Unassigned	Unassigned
OTU_5733	variety_specific	2	0.5	0	0.25	0.5	0.75	0.5	0.25	0.5	0.25	0	0	Bacteria	Saccharibacteria	Unassigned	Unassigned	Unassigned	Unassigned	Unassigned
OTU_5756	variety_specific	1.5	1.75	1.75	1	0.5	0	0.75	0.5	1.5	1.25	0.4	0	Bacteria	Proteobacteria	Deltaproteobacteria	Oligoflexales	Oligoflexaceae	Unassigned	Unassigned
OTU_5759	variety_specific	6.25	2.25	0.25	0.75	2.25	0.5	0	1.75	0	0	0.6	0	Bacteria	Proteobacteria	Gammaproteobacteria	Legionellales	Coxiellaceae	Aquicella	Unassigned
OTU_5772	variety_specific	0.75	0	0	1.25	0.25	0.5	0.5	0	0.75	0.5	0	0	Bacteria	Proteobacteria	Deltaproteobacteria	Myxococcales	P3OB-42	Unassigned	Unassigned
OTU_5790	variety_specific	0.25	0	0.75	0	0	0	0.25	0.5	0	2	0	0	Bacteria	Chloroflexi	Chloroflexia	Chloroflexales	Unassigned	Unassigned	Unassigned
OTU_5794	variety_specific	0.5	1	0	0	1.5	0	0	0.5	0.5	0.75	0	0	Bacteria	Firmicutes	Bacilli	Bacillales	Paenibacillaceae	Paenibacillus	Unassigned
OTU_5799	variety_specific	0.5	1.5	1	0.25	1.5	0	0	1	0.25	1.25	0	0.2	Bacteria	Firmicutes	Bacilli	Bacillales	Paenibacillaceae	Paenibacillus	Unassigned
OTU_5801	variety_specific	0	0.25	1	0	1.5	0	0	0	0	0	0	0.2	Bacteria	Actinobacteria	MB-A2-108	Unassigned	Unassigned	Unassigned	Unassigned
OTU_5804	variety_specific	0	1.25	0	0.25	0.5	0	0	0	0.75	0.25	0	0	Bacteria	Actinobacteria	Acidimicrobiia	Acidimicrobiales	Unassigned	Unassigned	Unassigned
OTU_5818	variety_specific	0.5	2.75	1	1.75	3	0.25	0	0.75	1.75	0.75	0	0	Bacteria	Firmicutes	Bacilli	Bacillales	Bacillaceae	Oceanobacillus	Unassigned
OTU_5824	variety_specific	1.25	0.5	0.5	0.25	0.25	0	0	0	0	0	0	0	Bacteria	Verrucomicrobia	OPB35_soil_group	Unassigned	Unassigned	Unassigned	Unassigned
OTU_5837	variety_specific	0	0.5	0	1.5	0	0.75	0.5	0.25	1.5	0	0.2	0	Bacteria	TM6	Unassigned	Unassigned	Unassigned	Unassigned	Unassigned
OTU_587	variety_specific	72	47.75	80.75	28.5	52.5	39.5	28.5	44	49	55.5	32.4	25.2	Bacteria	Proteobacteria	Alphaproteobacteria	Sphingomonadales	Sphingomonadaceae	Sphingomonas	Unassigned
OTU_5926	variety_specific	0.25	0.25	0.75	0.25	0	0	1	0.5	1.75	0.75	0	0	Bacteria	Proteobacteria	Deltaproteobacteria	Myxococcales	P3OB-42	Unassigned	Unassigned
OTU_5933	variety_specific	0.5	0.75	1	0.75	3.75	0	0.5	0.25	0.75	0.75	0.2	0	Bacteria	Planctomycetes	Planctomycetacia	Planctomycetales	Planctomycetaceae	Unassigned	Unassigned
OTU_5942	variety_specific	0	0	0	0	0	0	1	0.25	0.5	1.5	0	0	Bacteria	Chloroflexi	Anaerolineae	Anaerolineales	Anaerolineaceae	Unassigned	Unassigned
OTU_5945	variety_specific	11.5	21	11.5	14	17.25	3.75	4.25	12	6.75	4.75	4.2	1.6	Bacteria	Proteobacteria	Gammaproteobacteria	Xanthomonadales	Unassigned	Unassigned	Unassigned
OTU_5959	variety_specific	1.5	1.5	0.75	1.25	2.75	0.5	1.25	2.25	1.75	4.25	0	0.2	Bacteria	Proteobacteria	Alphaproteobacteria	Rhodospirillales	Acetobacteraceae	Roseomonas	Unassigned
OTU_5962	variety_specific	0.25	0.25	0	0.5	0.5	0.75	0.5	1	1.5	0.5	0	0	Bacteria	Firmicutes	OPB54	Unassigned	Unassigned	Unassigned	Unassigned
OTU_5986	variety_specific	0	0	0.25	0.25	0.25	0	1	0	0.5	1.75	0	0	Bacteria	Bacteroidetes	Sphingobacteriia	Sphingobacteriales	NS11-12_marine_group	Unassigned	Unassigned
OTU_5994	variety_specific	53.5	92.5	50.5	99.75	49	42.5	50.5	84	49.25	50.25	28	16.2	Bacteria	Acidobacteria	Acidobacteria	Subgroup_6	Unassigned	Unassigned	Unassigned
OTU_6012	variety_specific	0.75	0.5	0.5	0.5	0.5	0.25	1	1.75	1	1	0.2	0	Bacteria	Acidobacteria	Acidobacteria	Subgroup_6	Unassigned	Unassigned	Unassigned
OTU_6017	variety_specific	0.5	1	0.25	0.5	1.25	0.25	0.25	1.75	0.75	0.5	0	0	Bacteria	Verrucomicrobia	Spartobacteria	Chthoniobacterales	Chthoniobacteraceae	Chthoniobacter	Unassigned
OTU_6018	variety_specific	0.5	0.25	0.75	0.75	1.75	0	0.25	1	0.5	0.5	0	0.2	Bacteria	Proteobacteria	Deltaproteobacteria	Bdellovibrionales	Bacteriovoracaceae	Peredibacter	Unassigned
OTU_602	variety_specific	13	6.25	8.25	7	10	10.25	8	11.75	11.5	15.25	4.2	3.4	Bacteria	Actinobacteria	Thermoleophilia	Solirubrobacterales	Patulibacteraceae	Patulibacter	Unassigned
OTU_6021	variety_specific	1.25	1.75	0	1	0.25	1	1.5	1	0.75	1.5	0.4	0	Bacteria	Planctomycetes	Planctomycetacia	Planctomycetales	Planctomycetaceae	Unassigned	Unassigned
OTU_6030	variety_specific	0	0.25	0	0.25	0	1.25	0.75	0.75	0.75	0.25	0	0	Bacteria	Chloroflexi	Caldilineae	Caldilineales	Caldilineaceae	Unassigned	Unassigned
OTU_6037	variety_specific	0	0.75	1.5	0.25	0.75	0	0	0.25	0	0.5	0	0	Bacteria	Proteobacteria	Gammaproteobacteria	Xanthomonadales	Xanthomonadaceae	Unassigned	Unassigned
OTU_6042	variety_specific	1.25	0.75	0.75	1.75	0.75	0.5	0	0	0.25	1	0	0	Bacteria	Actinobacteria	Actinobacteria	Streptosporangiales	Nocardiopsaceae	Nocardiopsis	Unassigned
OTU_6052	variety_specific	1.75	0.25	0.25	1	0.25	0	0	0.75	0.5	0.25	0	0	Bacteria	Saccharibacteria	Unassigned	Unassigned	Unassigned	Unassigned	Unassigned
OTU_6058	variety_specific	0.75	0.25	0.25	0	1.5	0	0	0	0	0	0	0	Bacteria	Chloroflexi	Anaerolineae	Anaerolineales	Anaerolineaceae	Unassigned	Unassigned
OTU_6061	variety_specific	1.5	0.75	0.75	0	1	0	0	0.5	0	0.25	0	0	Bacteria	Actinobacteria	Nitriliruptoria	Euzebyales	Euzebyaceae	Euzebya	Unassigned
OTU_6076	variety_specific	1.5	0.5	0.5	0	1	0	0	0.25	0	0	0	0	Bacteria	Armatimonadetes	Armatimonadia	Armatimonadales	Unassigned	Unassigned	Unassigned
OTU_610	variety_specific	4	2.25	4.5	6.25	3.75	18.25	11.25	6	8.5	5	2.8	3.6	Bacteria	Gemmatimonadetes	Gemmatimonadetes	AT425-EubC11_terrestrial_group	Unassigned	Unassigned	Unassigned
OTU_611	variety_specific	34.25	29.5	30.25	29.75	23.5	28.5	27.5	31.75	46.75	29.5	8.4	9.4	Bacteria	Proteobacteria	Deltaproteobacteria	Myxococcales	Unassigned	Unassigned	Unassigned
OTU_615	variety_specific	6.75	3	6.25	2.5	1	23.25	19	13.75	7.25	15.25	1	1.2	Bacteria	Proteobacteria	Deltaproteobacteria	Myxococcales	Cystobacteraceae	Anaeromyxobacter	Unassigned
OTU_6157	variety_specific	0	0.5	0	0.5	0	0.25	1.25	0.25	0	1.5	0	0	Bacteria	Saccharibacteria	Unassigned	Unassigned	Unassigned	Unassigned	Unassigned
OTU_6170	variety_specific	0.75	1.75	0.5	0.25	1	0	1	0.25	1.25	0	0	0	Bacteria	Proteobacteria	Alphaproteobacteria	Sphingomonadales	Sphingomonadaceae	Sphingomonas	Unassigned
OTU_618	variety_specific	28.25	25	27	15	42.25	9.5	7	11.5	13.5	15	16	10	Bacteria	Chloroflexi	S085	Unassigned	Unassigned	Unassigned	Unassigned
OTU_6190	variety_specific	3.5	2.75	4.5	3.25	2.25	1.25	1.75	2.75	1.25	2.75	0.6	0.6	Bacteria	Proteobacteria	Deltaproteobacteria	Oligoflexales	Unassigned	Unassigned	Unassigned
OTU_6229	variety_specific	0.25	0	0	0	0	0	1.5	0	0	1	0	0	Bacteria	Chloroflexi	Anaerolineae	Anaerolineales	Anaerolineaceae	Unassigned	Unassigned
OTU_623	variety_specific	2.75	6.75	20.75	8.5	5	4	9.75	4	19.25	8.25	2.8	2	Bacteria	Proteobacteria	Gammaproteobacteria	Cellvibrionales	Cellvibrionaceae	Cellvibrio	Unassigned
OTU_628	variety_specific	17.25	31.5	18.5	50.25	25.25	21	29.25	37.25	22.25	22.25	13	7.4	Bacteria	Acidobacteria	Acidobacteria	Subgroup_6	Unassigned	Unassigned	Unassigned
OTU_6281	variety_specific	1	0.5	0	1.5	0	0	0	0.25	0.25	0	0	0	Bacteria	Proteobacteria	Gammaproteobacteria	Legionellales	Coxiellaceae	Aquicella	Unassigned
OTU_629	variety_specific	2.25	4	4	6	1.75	15.75	10.5	5	7	5.5	1.8	3.6	Bacteria	Proteobacteria	Deltaproteobacteria	Desulfurellales	Desulfurellaceae	Unassigned	Unassigned
OTU_6295	variety_specific	2.75	12.75	3.75	5.5	8.75	0	1	6.75	2	1.5	2.4	0.6	Bacteria	Chloroflexi	Anaerolineae	Anaerolineales	Anaerolineaceae	Unassigned	Unassigned
OTU_631	variety_specific	4.25	9.25	11	9.5	5.75	6.5	8	9	11	8.75	3	2	Bacteria	Proteobacteria	Alphaproteobacteria	Rhodospirillales	Rhodospirillales_Incertae_Sedis	Candidatus_Alysiosphaera	Unassigned
OTU_6316	variety_specific	2.75	1.5	3.5	2	1.5	0.5	0	1.75	1.5	1.25	0.4	0	Bacteria	Armatimonadetes	Unassigned	Unassigned	Unassigned	Unassigned	Unassigned
OTU_6320	variety_specific	0.5	0.5	0.5	0.5	1.25	0.25	0.25	0	0.25	0.25	0	0.2	Bacteria	Elusimicrobia	Elusimicrobia	MVP-88	Unassigned	Unassigned	Unassigned
OTU_6338	variety_specific	0	0	0.5	0	0	0	0	0.25	0.5	2.25	0	0	Bacteria	Cyanobacteria	Cyanobacteria	SubsectionIII	FamilyI	Unassigned	Unassigned
OTU_6351	variety_specific	0.25	0	0.75	0	2.25	0	0	0	0	0	0.2	0	Bacteria	Saccharibacteria	Unassigned	Unassigned	Unassigned	Unassigned	Unassigned
OTU_6354	variety_specific	1.25	0.25	0	0	0.5	0.25	1.25	0	0.25	0.25	0	0.4	Bacteria	Proteobacteria	Deltaproteobacteria	Myxococcales	Unassigned	Unassigned	Unassigned
OTU_6355	variety_specific	2	2	1.25	1.5	1.5	0	0	1.5	1	1	1.4	0	Bacteria	Acidobacteria	Acidobacteria	Subgroup_4	11-24	Unassigned	Unassigned
OTU_6358	variety_specific	7.5	3.75	3.75	3.75	6.75	2.25	2.25	3.75	6.25	2	1.2	0.4	Bacteria	Proteobacteria	Deltaproteobacteria	Myxococcales	Cystobacteraceae	Unassigned	Unassigned
OTU_6374	variety_specific	0	0.5	0.25	0	1.75	0	0	0	0.25	0	0	0	Bacteria	Proteobacteria	Gammaproteobacteria	Thiotrichales	EV818SWSAP88	Unassigned	Unassigned
OTU_6379	variety_specific	0.5	0.75	0.5	1.75	0.5	0.25	0	0.5	0.25	0	0	0	Bacteria	Planctomycetes	Planctomycetacia	Planctomycetales	Planctomycetaceae	Unassigned	Unassigned
OTU_645	variety_specific	7.75	14.5	10.5	12.25	12.75	7	7.75	10	9.75	8	4.8	2	Bacteria	Proteobacteria	Alphaproteobacteria	Rhodospirillales	I-10	Unassigned	Unassigned
OTU_6456	variety_specific	0	0	0.25	0	0	0	0.75	0	0	2.75	0	0	Bacteria	Chloroflexi	Chloroflexia	Chloroflexales	Unassigned	Unassigned	Unassigned
OTU_6469	variety_specific	1.5	0.25	0.25	1.25	0.5	1.5	4.25	1	1.5	1.75	0.2	0.4	Bacteria	Chloroflexi	Anaerolineae	Anaerolineales	Anaerolineaceae	Anaerolinea	Unassigned
OTU_647	variety_specific	11.5	4.25	9.25	11.25	4	15.75	25.25	17.25	16	23.75	2.8	5.6	Bacteria	Actinobacteria	Thermoleophilia	Solirubrobacterales	0319-6M6	Unassigned	Unassigned
OTU_6489	variety_specific	1.5	1.25	0.5	0.25	1.5	0.75	0.5	1.5	0.5	0.25	0.2	0	Bacteria	Proteobacteria	Deltaproteobacteria	Oligoflexales	Unassigned	Unassigned	Unassigned
OTU_6506	variety_specific	0.75	0.75	1.75	0.25	0.25	0.25	0.25	0	0.5	0.25	0	0	Bacteria	Proteobacteria	Alphaproteobacteria	Rhodospirillales	MSB-1E8	Unassigned	Unassigned
OTU_651	variety_specific	4.25	14.5	10.5	10	10	4.75	3	8	5.25	7.25	5.2	1	Bacteria	Proteobacteria	Alphaproteobacteria	Rhodospirillales	AKYH478	Unassigned	Unassigned
OTU_6521	variety_specific	2	0.75	2.75	0.75	0.75	2.75	5	3	2	4.5	0.2	2	Bacteria	Acidobacteria	Acidobacteria	Subgroup_3	Unknown_Family	Bryobacter	Unassigned
OTU_653	variety_specific	20.75	18.5	16.5	18.5	12	12.75	17.75	25.75	13.5	18	6.8	2.8	Bacteria	Acidobacteria	Acidobacteria	Subgroup_4	11-24	Unassigned	Unassigned
OTU_6543	variety_specific	1.5	0	0.5	0	0.25	0.5	0.5	0.25	0	0.75	0	0.6	Bacteria	Acidobacteria	Acidobacteria	Subgroup_3	Unknown_Family	Bryobacter	Unassigned
OTU_656	variety_specific	18.25	18.75	23	19	16.25	25	24.75	21.75	33.5	33.25	7.4	7.6	Bacteria	Actinobacteria	Actinobacteria	Kineosporiales	Kineosporiaceae	Unassigned	Unassigned
OTU_658	variety_specific	3.75	4.25	4.25	7.5	1	9.25	9.25	8	6	9.5	1.2	1.4	Bacteria	Chloroflexi	JG30-KF-CM66	Unassigned	Unassigned	Unassigned	Unassigned
OTU_6580	variety_specific	0.75	0.25	1.25	1.5	1	0.25	0.5	1.25	1	1.5	0.4	0	Bacteria	Proteobacteria	Deltaproteobacteria	Oligoflexales	Oligoflexaceae	Unassigned	Unassigned
OTU_6614	variety_specific	0.25	0	0	0	0	0.25	2	0	0.25	0	0	0	Bacteria	Bacteroidetes	Bacteroidia	Bacteroidales	Porphyromonadaceae	Odoribacter	Unassigned
OTU_6633	variety_specific	0.5	0.25	0	0	1.5	0	0	0	0	0.25	0	0	Bacteria	Microgenomates	Unassigned	Unassigned	Unassigned	Unassigned	Unassigned
OTU_6648	variety_specific	0.25	0.25	0	0	1.25	0	0	0	0	0.5	0	0	Bacteria	Chlamydiae	Chlamydiae	Chlamydiales	Parachlamydiaceae	Unassigned	Unassigned
OTU_6649	variety_specific	1	0.25	0.25	0.5	1.5	0	0	0	0	0.25	0	0	Bacteria	Proteobacteria	Deltaproteobacteria	Oligoflexales	Unassigned	Unassigned	Unassigned
OTU_669	variety_specific	13	11	14.25	11.25	12.75	6.75	10	10.25	14.5	11.75	5.6	2.6	Bacteria	Proteobacteria	Deltaproteobacteria	Myxococcales	Polyangiaceae	Unassigned	Unassigned
OTU_6737	variety_specific	0	0	0	1.75	0	0	0	0	0.5	0	0	0	Bacteria	Proteobacteria	Gammaproteobacteria	Legionellales	Coxiellaceae	Aquicella	Unassigned
OTU_675	variety_specific	1.75	4.25	1.25	4.75	1	7.25	9	11.25	5.25	4.5	1.8	2	Bacteria	Bacteroidetes	Sphingobacteriia	Sphingobacteriales	Chitinophagaceae	Unassigned	Unassigned
OTU_677	variety_specific	4	4.75	7.5	5.25	5.25	6	4.5	6.75	7.75	13	2.4	1.8	Bacteria	Chloroflexi	JG30-KF-CM66	Unassigned	Unassigned	Unassigned	Unassigned
OTU_679	variety_specific	14.5	7.25	14.25	14.75	9.75	10	18.5	13	22	23	6	5.6	Bacteria	Proteobacteria	Deltaproteobacteria	Myxococcales	Polyangiaceae	Byssovorax	Unassigned
OTU_6801	variety_specific	0	0	1.25	0.25	0.5	0	0	0.25	0.25	0	0	0	Bacteria	Chloroflexi	Chloroflexia	Chloroflexales	FFCH7168	Unassigned	Unassigned
OTU_6810	variety_specific	130.25	150	131.5	185	132	102.25	97	169.75	134	157.75	98.8	44.2	Bacteria	Acidobacteria	Acidobacteria	Subgroup_6	Unassigned	Unassigned	Unassigned
OTU_6837	variety_specific	1.25	0	0.75	0.75	0	1	0.75	1	0	1	0	0	Bacteria	Proteobacteria	Deltaproteobacteria	Oligoflexales	Unassigned	Unassigned	Unassigned
OTU_6863	variety_specific	1.75	0.25	1	0.5	0.25	1	0.25	0.25	1.75	0.75	0.4	0	Bacteria	Actinobacteria	Acidimicrobiia	Acidimicrobiales	Unassigned	Unassigned	Unassigned
OTU_6873	variety_specific	1.5	0.25	1	0.25	0.25	0.25	0	0	0	1	0	0	Bacteria	Proteobacteria	Deltaproteobacteria	GR-WP33-30	Unassigned	Unassigned	Unassigned
OTU_6886	variety_specific	0.75	0.25	0.75	1.25	0.5	0.5	0.25	0.25	1.25	0.5	0	0	Bacteria	Proteobacteria	Deltaproteobacteria	Unassigned	Unassigned	Unassigned	Unassigned
OTU_6896	variety_specific	0.75	0	0	0	2	2.25	5	0.25	0	0	0	0	Archaea	Thaumarchaeota	Soil_Crenarchaeotic_Group[SCG]	Unassigned	Unassigned	Unassigned	Unassigned
OTU_6920	variety_specific	1.75	2.75	2.5	1.75	1.75	4	5.75	3.5	1	7.25	1	1	Bacteria	Proteobacteria	Deltaproteobacteria	Myxococcales	Sandaracinaceae	Unassigned	Unassigned
OTU_6987	variety_specific	1.5	0	0.75	0.5	0.5	0.5	0	0	0	1.75	0	0.2	Bacteria	Proteobacteria	Gammaproteobacteria	Legionellales	Coxiellaceae	Aquicella	bacterium_enrichment_culture_clone_B61[2011]
OTU_7000	variety_specific	0	0	0	0	0	0	1	0.25	0	1.5	0	0	Bacteria	Chloroflexi	Anaerolineae	Anaerolineales	Anaerolineaceae	Unassigned	Unassigned
OTU_7033	variety_specific	1.75	1	2.5	1.5	1.5	0.5	0.75	0.75	1.25	2	0.4	0	Bacteria	Proteobacteria	Deltaproteobacteria	Myxococcales	Unassigned	Unassigned	Unassigned
OTU_7042	variety_specific	1.25	0.25	0	0	0	0.5	0	0	0.5	0.25	0	0	Bacteria	Proteobacteria	Gammaproteobacteria	Legionellales	Coxiellaceae	Aquicella	Unassigned
OTU_7067	variety_specific	1.25	0.25	0.25	1	0.25	2.25	1.25	0.25	0.75	0.75	0	0.4	Bacteria	Actinobacteria	Actinobacteria	Propionibacteriales	Nocardioidaceae	Unassigned	Unassigned
OTU_7071	variety_specific	1	0	0.5	0.25	1.5	0	0	0.25	0.25	0.25	0	0	Bacteria	Proteobacteria	TA18	Unassigned	Unassigned	Unassigned	Unassigned
OTU_7072	variety_specific	0.25	0	0	0.75	1.25	0	0	0	0	0	0	0	Bacteria	Microgenomates	Unassigned	Unassigned	Unassigned	Unassigned	Unassigned
OTU_7092	variety_specific	0.75	1.5	0.25	0	0.5	0	0	0.5	0.25	0.25	0	0	Bacteria	Proteobacteria	Gammaproteobacteria	Legionellales	Coxiellaceae	Coxiella	Unassigned
OTU_7108	variety_specific	0.5	0.25	0	0	1.25	0	0	0	0	0	0	0.4	Bacteria	Planctomycetes	Planctomycetacia	Planctomycetales	Planctomycetaceae	Unassigned	Unassigned
OTU_7114	variety_specific	0	1.25	0.25	0	0.5	0	0	0.25	0	0	0	0	Bacteria	Planctomycetes	Planctomycetacia	Planctomycetales	Planctomycetaceae	Unassigned	Unassigned
OTU_7125	variety_specific	2	0.25	0.25	0.25	0.5	0.25	1.5	0	1	0	0	0	Bacteria	Planctomycetes	Planctomycetacia	Planctomycetales	Planctomycetaceae	Unassigned	Unassigned
OTU_7129	variety_specific	1.5	0	0	0	0	1	0	0.25	0.5	0	0	0	Bacteria	Saccharibacteria	Unassigned	Unassigned	Unassigned	Unassigned	Unassigned
OTU_713	variety_specific	7	5.25	7	5	4.5	5.5	4.75	2.5	8.5	7.5	2	1.4	Bacteria	Actinobacteria	Thermoleophilia	Solirubrobacterales	480-2	Unassigned	Unassigned
OTU_7145	variety_specific	7	8.25	3.75	3.5	14	1.25	2.25	4.75	4.75	1.5	3.8	1.8	Bacteria	Chloroflexi	S085	Unassigned	Unassigned	Unassigned	Unassigned
OTU_725	variety_specific	2	1	3.5	3	0	8	8.25	6.5	3.25	7	1.4	1.4	Bacteria	Proteobacteria	Deltaproteobacteria	Sh765B-TzT-29	Unassigned	Unassigned	Unassigned
OTU_733	variety_specific	11.75	10.25	8.25	21.25	9.5	7.25	8	13.5	8.25	9.5	3.4	4.6	Bacteria	Planctomycetes	Phycisphaerae	WD2101_soil_group	Unassigned	Unassigned	Unassigned
OTU_735	variety_specific	15.75	9	12.75	8.75	20.25	13	6.75	9.5	9.75	12.25	5.4	2	Bacteria	Chloroflexi	KD4-96	Unassigned	Unassigned	Unassigned	Unassigned
OTU_74	variety_specific	123	269.25	147.75	226.25	186.5	90.5	98.25	171.5	108.5	109	77.2	35	Bacteria	Acidobacteria	Acidobacteria	Subgroup_6	Unassigned	Unassigned	Unassigned
OTU_740	variety_specific	2	0.75	3.25	4.5	0	9.25	7.25	7.75	7.5	6.25	0.6	1.6	Bacteria	Chloroflexi	Caldilineae	Caldilineales	Caldilineaceae	Unassigned	Unassigned
OTU_742	variety_specific	16	17.25	17.75	19.25	17	17.25	13.5	19.25	20.5	19	6.8	8	Bacteria	Actinobacteria	Acidimicrobiia	Acidimicrobiales	Iamiaceae	Iamia	Unassigned
OTU_749	variety_specific	8.25	8	7.75	8	19	0	0	3.75	4.5	3	5.4	1	Bacteria	Proteobacteria	Alphaproteobacteria	Rhodospirillales	Rhodospirillaceae	Defluviicoccus	Unassigned
OTU_750	variety_specific	1.5	0.75	4	1.25	0	6.5	14.5	4.75	6.25	9	0.4	0.8	Bacteria	Chloroflexi	Unassigned	Unassigned	Unassigned	Unassigned	Unassigned
OTU_755	variety_specific	2.25	1.75	1.25	5	0	8.25	5	8.25	3.75	4.5	0.2	2.6	Bacteria	Acidobacteria	Holophagae	Subgroup_7	Unassigned	Unassigned	Unassigned
OTU_760	variety_specific	1.5	0	1.75	3.5	0	9	10.5	3.25	6.5	7.25	0.4	1.4	Bacteria	Proteobacteria	Deltaproteobacteria	Myxococcales	Unassigned	Unassigned	Unassigned
OTU_765	variety_specific	7.5	11.25	5.75	8	14	10.25	5.75	7.75	6	6	4.2	1.8	Bacteria	Verrucomicrobia	Verrucomicrobiae	Verrucomicrobiales	Verrucomicrobiaceae	Unassigned	Unassigned
OTU_776	variety_specific	13	8	9	4.75	19	0	0	5.75	2.25	3.5	5	2.6	Bacteria	Actinobacteria	MB-A2-108	Unassigned	Unassigned	Unassigned	Unassigned
OTU_779	variety_specific	10.75	7.5	6.75	5.25	10.25	8.25	10.5	3.5	3.75	5.25	2.4	3.4	Bacteria	Proteobacteria	Gammaproteobacteria	Oceanospirillales	Oceanospirillaceae	Pseudospirillum	Unassigned
OTU_794	variety_specific	9.5	10.5	15	6.25	5.5	14.25	17.5	17.25	13.25	19	3.8	4.2	Bacteria	Chloroflexi	Ardenticatenia	Unassigned	Unassigned	Unassigned	Unassigned
OTU_797	variety_specific	2.25	0.5	2.5	2	0	10	7	4	4.75	5.75	0.6	2.2	Bacteria	Actinobacteria	Thermoleophilia	Gaiellales	Unassigned	Unassigned	Unassigned
OTU_799	variety_specific	3.5	7.5	5	7	3.75	9.75	10.5	8	4.75	7	2	2	Bacteria	Proteobacteria	Gammaproteobacteria	KI89A_clade	Unassigned	Unassigned	Unassigned
OTU_805	variety_specific	6	3	4.5	0.75	1.25	11.75	3.5	5.25	1.75	6.5	3.6	0.8	Bacteria	Bacteroidetes	Flavobacteriia	Flavobacteriales	Flavobacteriaceae	Chryseobacterium	Chryseobacterium_wanjuense
OTU_825	variety_specific	19.75	27.75	21.25	12.75	18.25	8.75	6	16	13.75	15	9.4	7.2	Bacteria	Actinobacteria	Thermoleophilia	Solirubrobacterales	480-2	Unassigned	Unassigned
OTU_830	variety_specific	14	8.25	5.25	7.5	13	3.75	5.25	7.25	8.75	4.75	3.8	1.4	Bacteria	Bacteroidetes	Sphingobacteriia	Sphingobacteriales	Chitinophagaceae	Flavisolibacter	Unassigned
OTU_841	variety_specific	12.5	14.5	9.25	8.75	12.25	10	13.5	10.25	9	7.25	5.2	2.6	Bacteria	Nitrospirae	Nitrospira	Nitrospirales	Nitrospiraceae	Nitrospira	Unassigned
OTU_844	variety_specific	12.5	17.5	22.25	15.75	15	2.75	3.75	13	17.5	7	6.2	4	Bacteria	Proteobacteria	Alphaproteobacteria	Rhizobiales	Hyphomicrobiaceae	Pedomicrobium	Unassigned
OTU_854	variety_specific	0.75	1.5	2.5	1	0	9	14.5	4.25	4.25	8.75	0.6	2.8	Bacteria	Chloroflexi	Anaerolineae	Anaerolineales	Anaerolineaceae	Unassigned	Unassigned
OTU_874	variety_specific	2.25	2.75	3.5	5.75	2.75	6	4.5	4.25	8.25	4.75	1	1.8	Bacteria	Gemmatimonadetes	Gemmatimonadetes	Gemmatimonadales	Gemmatimonadaceae	Unassigned	Unassigned
OTU_877	variety_specific	4	1.25	3.25	1.75	3.5	10.5	4.75	8.25	2.5	10.5	0.8	1.6	Bacteria	Chloroflexi	Thermomicrobia	Sphaerobacterales	Sphaerobacteraceae	Nitrolancea	Unassigned
OTU_88	variety_specific	20.5	19.75	17.75	23.25	10.75	82.75	62.25	40.25	35.5	28.5	11.4	18.4	Bacteria	Proteobacteria	Gammaproteobacteria	Xanthomonadales	Xanthomonadaceae	Unassigned	Unassigned
OTU_898	variety_specific	2.75	1.75	4.5	3.75	2	6.75	8.75	4.5	4.25	3	0.8	0.4	Bacteria	Chloroflexi	S085	Unassigned	Unassigned	Unassigned	Unassigned
OTU_9	variety_specific	568.5	626.25	439.75	429.5	602.5	83.75	87.75	264	182.5	183.25	178.8	61.2	Bacteria	Firmicutes	Bacilli	Bacillales	Bacillaceae	Bacillus	Bacillus_megaterium
OTU_900	variety_specific	4.25	5.75	4.5	7.25	2.5	16.5	9.75	8.75	11	6.5	3.8	3.6	Bacteria	Proteobacteria	Alphaproteobacteria	Caulobacterales	Caulobacteraceae	Phenylobacterium	unidentified
OTU_903	variety_specific	0.75	2.5	0.75	5	0	6.75	3.5	10	3.75	2	0.8	0.4	Bacteria	Bacteroidetes	Sphingobacteriia	Sphingobacteriales	Saprospiraceae	Unassigned	Unassigned
OTU_917	variety_specific	8.25	15.5	8	10.5	17	5.75	3.75	14	6.75	8.25	3.8	1.4	Bacteria	Planctomycetes	Planctomycetacia	Planctomycetales	Planctomycetaceae	Unassigned	Unassigned
OTU_925	variety_specific	3.25	2.5	3.25	1.5	0	7.75	22.25	10.75	2.5	9	1.6	4	Bacteria	Chloroflexi	Anaerolineae	Anaerolineales	Anaerolineaceae	Unassigned	Unassigned
OTU_928	variety_specific	8.75	13.5	8.75	4.75	16.75	0	0	1.75	3.25	1.25	4.4	0.8	Bacteria	Nitrospirae	Nitrospira	Nitrospirales	Nitrospiraceae	Nitrospira	Unassigned
OTU_940	variety_specific	2.25	2.25	5	3.25	1.75	9.75	6.5	4.75	5.5	4.5	1.2	1.6	Bacteria	Acidobacteria	Holophagae	Subgroup_10	ABS-19	Unassigned	Unassigned
OTU_943	variety_specific	9.5	12.75	8.25	10.75	15.75	0.5	0.5	5.75	3.25	2.75	3.6	0	Bacteria	Planctomycetes	Planctomycetacia	Planctomycetales	Planctomycetaceae	Gemmata	Unassigned
OTU_948	variety_specific	5.5	8.75	10.5	9.5	5.25	7.25	9.25	8.5	10.25	12	2.6	2.6	Bacteria	Armatimonadetes	Unassigned	Unassigned	Unassigned	Unassigned	Unassigned
OTU_949	variety_specific	5.25	6.5	4	7.25	2.5	3.25	4	8.25	0.75	4	1.2	1.8	Bacteria	Bacteroidetes	Sphingobacteriia	Sphingobacteriales	Chitinophagaceae	Unassigned	Unassigned
OTU_952	variety_specific	2.5	2.5	4.25	2.25	0.75	6.75	7.75	6.25	6.75	5	0.8	3.2	Bacteria	Actinobacteria	Acidimicrobiia	Acidimicrobiales	Acidimicrobiaceae	Unassigned	Unassigned
OTU_953	variety_specific	16.25	12.5	11	9	7.75	16	12	14	15.75	18.5	4.4	3.4	Bacteria	Actinobacteria	Thermoleophilia	Solirubrobacterales	Patulibacteraceae	Patulibacter	Unassigned
OTU_955	variety_specific	17.5	20.5	17	11.75	26.5	12.75	4.25	9.75	9.5	5.75	7.6	3.8	Bacteria	Acidobacteria	Holophagae	Subgroup_10	ABS-19	Unassigned	Unassigned
OTU_963	variety_specific	4.25	11	7.25	10.25	6.75	1.25	0	7.5	3	2	6.2	0.8	Bacteria	Acidobacteria	Acidobacteria	Subgroup_4	11-24	Unassigned	Unassigned
OTU_969	variety_specific	4	0.5	4.25	0.5	1	2.5	6.5	5	3.25	21	0.2	0.2	Bacteria	Cyanobacteria	Cyanobacteria	Unassigned	Unassigned	Unassigned	Unassigned
OTU_971	variety_specific	4.25	0.75	1	1.25	1	13.75	16.25	1.25	3.5	5.5	0.4	0.2	Bacteria	Bacteroidetes	Sphingobacteriia	Sphingobacteriales	Sphingobacteriaceae	Sphingobacterium	Unassigned
OTU_976	variety_specific	4.5	9.5	3.75	5.25	6.75	5	7.5	7.75	2.75	4.75	0.8	1	Bacteria	Planctomycetes	OM190	Unassigned	Unassigned	Unassigned	Unassigned
OTU_984	variety_specific	2.25	5.75	4.75	6.25	2	10.25	16.5	3.25	9.5	6	1	2.2	Bacteria	Proteobacteria	Deltaproteobacteria	Myxococcales	Sandaracinaceae	Unassigned	Unassigned
OTU_986	variety_specific	7.75	4.5	5.75	5.75	2.75	10.5	7.5	6.25	4	9.75	2.2	2	Bacteria	Actinobacteria	Thermoleophilia	Gaiellales	Unassigned	Unassigned	Unassigned
OTU_990	variety_specific	2.75	6.25	8	5.75	5.75	9.75	5.75	4	7.75	5	2.2	1.8	Bacteria	Proteobacteria	Alphaproteobacteria	Rhodospirillales	DA111	Unassigned	Unassigned
OTU_994	variety_specific	2.5	4.5	4.25	8	0.75	11	10.25	6.5	14.5	17	3.6	3.8	Bacteria	Proteobacteria	Deltaproteobacteria	Myxococcales	Haliangiaceae	Haliangium	Unassigned
OTU_996	variety_specific	6	4.5	4.75	4	6.75	5.25	6	5.5	5.75	6	2.6	1	Bacteria	Gemmatimonadetes	Gemmatimonadetes	Gemmatimonadales	Gemmatimonadaceae	Unassigned	Unassigned
OTU_997	variety_specific	8.5	10.75	14	7.5	11	4.25	1.25	4	8	4.5	4	2.2	Bacteria	Nitrospirae	Nitrospira	Nitrospirales	0319-6A21	Unassigned	Unassigned
